# Supplementary material for: Long-term patterns of gender imbalance in an industry without ability or level of interest differences
Source: PLoS One. 2020 Apr 1;15(4):e0229662. doi: 10.1371/journal.pone.0229662 (PMC7112163; doi:10.1371/journal.pone.0229662)
Supplement: S1 File — (XLSX) [file pone.0229662.s008.xlsx]

## Sheet: Films
AFI id	Year	Title	Director
1745271666	2001	Crazy/Beautiful	Stockwell, John
1745271669	2000	Hybrid	McCollum, Monteith
1745271677	2001	Cage in Box Elder	DeLullo, Kevin
1745271692	2000	Followers	Flicker, Jonathan M.
1745271693	2000	Urban Legends: Final Cut	Ottman, John
1745271694	2000	Rules of Engagement	Friedkin, William
1745271717	2000	They Looked Away	Erdheim, Stuart G.
1745271724	2000	Angel's Ladies	Lindeman, Doug
1745271727	2001	The Anniversary Party	Leigh, Jennifer Jason; Cumming, Alan
1745271736	2000	The Visit	Walker-Pearlman, Jordan
1745271780	2000	The Skulls	Cohen, Rob
1745271781	2000	Trixie	Rudolph, Alan
1745271792	2000	Shadow Boxers	Bankowsky, Katya
1745271794	2000	Tea Cakes or Cannoli	Pellegrino, Francine
1745271798	2000	Pitch Black	Twohy, David
1745271804	2000	Psycho Beach Party	King, Robert Lee
1745271806	2000	American Virgin	Marois, Jean-Pierre
1745271812	2000	My 5 Wives	Furie, Sidney J.
1745271823	2000	Trois	Hardy, Rob
1745271825	2000	My American Vacation	Hsu, V. V. Dachin
1745271829	2000	Reckless Indifference	Gazecki, William
1745271835	2000	Romeo Must Die	Bartkowiak, Andrzej
1745271842	2000	Sex: The Annabel Chong Story	Lewis, Gough
1745271843	2000	102 Dalmatians	Lima, Kevin
1745271851	2000	Always a Bridesmaid	Davenport, Nina
1745271876	2000	The Weekend	Skeet, Brian
1745271882	2001	Behind Enemy Lines	Moore, John
1745271888	2001	Captain Corelli's Mandolin	Madden, John
1745271893	2000	Ready to Rumble	Robbins, Brian
1745271894	2000	Red Planet	Hoffman, Antony
1745271899	2000	Vertical Limit	Campbell, Martin
1745271900	2000	X-Men	Singer, Bryan
1745271906	2001	Blow	Demme, Ted
1745271907	2000	What Planet Are You From?	Nichols, Mike
1745271911	2001	The Body	McCord, Jonas
1745271919	2001	Moulin Rouge!	Luhrmann, Baz
1745271923	2001	The Annihilation of Fish	Burnett, Charles
1745271929	2000	The Yards	Gray, James
1745271944	2000	Prince of Central Park	Leekley, John
1745271947	2001	Antitrust	Howitt, Peter
1745271955	2000	Spring Forward	Gilroy, Tom
1745271956	2001	Harry Potter and the Sorcerer's Stone	Columbus, Chris
1745271957	2001	The Affair of the Necklace	Shyer, Charles
1745271967	2000	Shadow Hours	Eaton, Isaac H.
1745271969	2000	Up at the Villa	Haas, Philip
1745271998	2001	Charlotte Gray	Armstrong, Gillian
1745272026	2000	What's Cooking?	Chadha, Gurinder
1745272030	2001	All Over the Guy	Davis, Julie
1745272035	2001	Bridget Jones's Diary	Maguire, Sharon
1745272039	2000	Strippers	Ameer, Jorge
1745272042	2000	Price of Glory	Avila, Carlos
1745272043	2000	The Next Best Thing	Schlesinger, John
1745272052	2000	Where the Heart Is	Williams, Matt
1745272057	2000	Keep the River on Your Right: A Modern Cannibal Tale	Shapiro, David ; Shapiro, Laurie Gwen
1745272077	2000	Whipped	Cohen, Peter M.
1745272091	2001	America's Sweethearts	Roth, Joe
1745272094	2001	Atlantis: The Lost Empire	Trousdale, Gary; Wise, Kirk
1745272096	2000	Norma Jean, Jack, and Me	Nowrasteh, Cyrus
1745272100	2000	Chutney Popcorn	Ganatra, Nisha
1745272108	2000	The Love Machine	Eriksen, Gordon
1745272114	2000	Supernova	Lee, Thomas
1745272115	2001	Memento	Nolan, Christopher
1745272119	2000	Tigerland	Schumacher, Joel
1745272126	2001	Bandits	Levinson, Barry
1745272128	2000	Off the Hook	Watstein, Adam
1745272129	2000	Spin the Bottle	Yerkes, Jamie
1745272133	2001	Corky Romano	Pritts, Rob
1745272138	2000	Just One Time	Janger, Lane
1745272140	2000	Went to Coney Island on a Mission from God... Be Back by Five	Schenkman, Richard
1745272142	2000	U-571	Mostow, Jonathan
1745272158	2000	One	Barbieri, Tony
1745272162	2000	Wirey Spindell	Schaeffer, Eric
1745272179	2000	A Good Baby	Dieckmann, Katherine
1745272188	2001	Company Man	McGrath, Douglas; Askin, Peter
1745272190	2000	Paragraph 175	Epstein, Rob; Friedman, Jeffrey
1745272195	2001	American Outlaws	Mayfield, Les
1745272199	2000	The Way of the Gun	McQuarrie, Christopher
1745272203	2000	Boricua's Bond	Lik, Val
1745272214	2001	Bubble Boy	Hayes, Blair
1745272222	2001	American Pie 2	Rogers, J. B.
1745272225	2000	Trade Off	Mercer, Shaya
1745272229	2000	Where the Money Is	Kanievska, Marek
1745272232	2000	Trans	Goldberger, Julian
1745272245	2001	A Constant Forge: An Exploration of the Life and Art of John Cassavetes	Kiselyak, Charles
1745272246	2000	Surviving Paradise	Kooshan, Kamshad
1745272248	2000	What Lies Beneath	Zemeckis, Robert
1745272249	2000	30 Days	Harnick, Aaron
1745272253	2000	Sound and Fury	Aronson, Josh
1745272254	2000	Rebels with a Cause	Garvey, Helen
1745272258	2000	Soft Toilet Seats	Valinsky, Tina
1745272261	2000	Nurse Betty	LaBute, Neil
1745272262	2000	Scottsboro: An American Tragedy	Goodman, Barak
1745272264	2000	On the Run	de Almeida, Bruno
1745272289	2000	Shanghai Noon	Dey, Tom
1745272292	2000	The Tavern	Foote, Walter
1745272293	2000	State and Main	Mamet, David
1745272300	2001	Big Eden	Bezucha, Thomas
1745272314	2000	Nutty Professor II: The Klumps	Segal, Peter
1745272315	2000	Space Cowboys	Eastwood, Clint
1745272317	2001	Betty	Murphy, Richard
1745272319	2000	The Price of Air	Evans, Josh
1745272324	2000	Suckerfish	Burroughs, Brien
1745272326	2001	The American Astronaut	McAbee, Cory
1745272333	2000	The Woman Chaser	Devor, Robinson
1745272336	2000	Screwed	Alexander, Scott; Karaszewski, Larry
1745272342	2000	The Sky Is Falling	Laurence, Florrie
1745272350	2000	Snatch	Ritchie, Guy
1745272351	2000	Steal This Movie	Greenwald, Robert
1745272358	2000	My Dog Skip	Russell, Jay
1745272360	2001	Cats & Dogs	Guterman, Lawrence
1745272367	2000	American Psycho	Harron, Mary
1745272370	2000	The Replacements	Deutch, Howard
1745272395	2000	Woman on Top	Torres, Fina
1745272405	2000	Unbreakable	Shyamalan, M. Night
1745272436	2000	Of Civil Wrongs and Rights: The Fred Korematsu Story	Fournier, Eric Paul
1745272441	2000	The Opportunists	Connell, Myles
1745272453	2000	Time Code	Figgis, Mike
1745272460	2000	Mission to Mars	De Palma, Brian
1745272475	2000	Vatel	Joffé, Roland
1745272483	2000	Louis Prima: The Wildest!	McGlynn, Don
1745272488	2000	28 Days	Thomas, Betty
1745272494	2000	Once in the Life	Fishburne, Laurence
1745272495	2000	Smiling Fish and Goat on Fire	Jordan, Kevin
1745272497	2000	South of Heaven, West of Hell	Yoakam, Dwight
1745272498	2000	Snow Day	Koch, Chris
1745272499	2000	Urbania	Shear, Jon
1745272504	2001	The Brothers	Hardwick, Gary
1745272513	2000	The Whole Nine Yards	Lynn, Jonathan
1745272520	2000	Scream 3	Craven, Wes
1745272524	2000	Under Suspicion	Hopkins, Stephen
1745272529	2000	Miss Congeniality	Petrie, Donald
1745272542	2001	Shrek	Adamson, Andrew; Jenson, Vicky
1745272545	2000	Third World Cop	Browne, Chris
1745272550	2000	Social Misfits	Villar-Rios, Rene
1745272562	2001	China: Tha Panda Adventure	Young, Robert M.
1745272575	2000	Rugrats in Paris: The Movie	Demeyer, Paul ; Bergqvist, Stig
1745272576	2000	Small Time Crooks	Allen, Woody
1745272579	2000	A Piece of Eden	Hancock, John
1745272581	2000	The Tigger Movie	Falkenstein, Jun
1745272582	2000	The Perfect Storm	Petersen, Wolfgang
1745272583	2000	Pollock	Harris, Ed
1745272597	2000	Superstar Female Serial Killer	Morrissey, Chris
1745272600	2001	Blow Dry	Breathnach, Paddy
1745272602	2000	The Original Kings of Comedy	Lee, Spike
1745272613	2001	An American Rhapsody	Gardos, Eva
1745272617	2000	What Women Want	Meyers, Nancy
1745272624	2001	Angel Eyes	Mandoki, Luis
1745272633	2001	The Man Who Wasn't There	Coen, Joel
1745272652	2001	Bully	Clark, Larry
1745272664	2000	Remember the Titans	Yakin, Boaz
1745272666	2001	Carman: The Champion	Stanley, Lee
1745272667	2000	Treasure Island	King, Scott
1745272668	2000	Whispers: An Elephant's Tale	Joubert, Dereck
1745272684	2000	The End of the Road	Meeske, Brent
1745272698	2001	Baby Boy	Singleton, John
1745272699	2000	The Tic Code	Winick, Gary
1745272708	2000	The Road to El Dorado	Bergeron, Éric; Paul, Don
1745272746	2000	Reindeer Games	Frankenheimer, John
1745272748	2000	Mission: Impossible II	Woo, John
1745272753	2000	Road Trip	Phillips, Todd
1745272756	2000	The Watcher	Charbanic, Joe
1745272761	2000	The Waiting Game	Liotti, Ken
1745272762	2001	Anacardium	Thomas, Scott
1745272767	2000	Raging Hormones	Dugan, Michael
1745272771	2001	Before Night Falls	Schnabel, Julian
1745272775	2000	Too Much Sleep	Maquiling, David
1745272833	2000	The Specials	Mazin, Craig
1745272862	2000	Thomas and the Magic Railroad	Allcroft, Britt
1745272882	2000	Shaft	Singleton, John
1745272887	2000	Pokemon the Movie 2000	Yuyama, Kunihiko ; Haigney, Michael
1745272913	2000	Two Family House	De Felitta, Raymond
1745282533	2007	War	Atwell, Philip G.
1745282535	2006	Scary Movie 4	Zucker, David
1745282536	2007	Live Free or Die Hard	Wiseman, Len
1745282540	2006	Neo Ned	Fischer, Van
1745282542	2005	Milk and Honey	Maggio, Joe
1745282544	2006	Shadow: Dead Riot	Wan, Derek
1745282545	2006	Deliver Us from Evil	Berg, Amy
1745282550	2006	Living the Dream	Fiterman, Allan ; Schoyen, Christian
1745282553	2006	95 Miles to Go	Caltabiano, Tom
1745282555	2005	Valiant	Chapman, Gary
1745282562	2005	The Painting	Rose, Joshua ; Manoogian, Peter
1745282564	2005	Are We There Yet?	Levant, Brian
1745282566	2005	Rumor Has It...	Reiner, Rob
1745282604	2005	Checking Out	Hare, Jeff
1745282605	2007	Unearthed	Leutwyler, Matthew
1745282607	2007	Transformers	Bay, Michael
1745282609	2007	Vacancy	Antal, Nimród
1745282612	2006	Flushed Away	Bowers, David ; Fell, Sam
1745282617	2006	In Her Line of Fire	Trenchard-Smith, Brian
1745282618	2006	The Dogwalker	Thelemaque, Jacques
1745282620	2007	The Business of Being Born	Epstein, Abby
1745282624	2007	It Is Fine! Everything Is Fine	Glover, Crispin Hellion; Brothers, David
1745282625	2007	Hot Rod	Schaffer, Akiva
1745282628	2006	Red Doors	Lee, Georgia
1745282630	2005	You Think You Really Know Me: The Gary Wilson Story	Wolk, Michael
1745282633	2006	Commune	Berman, Jonathan
1745282634	2006	Conventioneers	Stephens, Mora
1745282642	2005	Freezerburn the Movie	Balin, Melissa
1745282643	2006	Night of the Living Dead 3D	Broadstreet, Jeff
1745282644	2007	The Goodtimeskid	Jacobs, Azazel
1745282650	2007	Local Color	Gallo, George
1745282651	2005	With Friends Like These	Messina, Philip Frank
1745282653	2006	Idlewild	Barber, Bryan
1745282654	2007	Amateur Porn Star Killer	Ryan, Shane
1745282663	2006	Mini's First Time	Guthe, Nick
1745282664	2005	Constantine	Lawrence, Francis
1745282668	2005	Harry Potter and the Goblet of Fire	Newell, Mike
1745282670	2006	The Mostly Unfabulous Social Life of Ethan Green	Bamber, George
1745282672	2004	Malevolence	Mena, Stevan
1745282674	2005	Walk the Line	Mangold, James
1745282676	2007	Because I Said So	Lehmann, Michael
1745282677	2006	Murder on the Yellow Brick Road	Hagen, Ross
1745282679	2007	First Snow	Fergus, Mark
1745282681	2007	Lars and the Real Girl	Gillespie, Craig
1745282683	2007	Puccini for Beginners	Maggenti, Maria
1745282685	2006	Blackballed: The Bobby Dukes Story	Sersen, Brant
1745282686	2007	Evan Almighty	Shadyac, Tom
1745282688	2005	Sex Sells: The Making of Touche	Liebert, Jonathan
1745282689	2005	Dandelion	Milgard, Mark
1745282695	2007	The Last Winter	Fessenden, Larry
1745282705	2006	Artie Lange's Beer League	Sebastiano, Frank
1745282706	2006	The Nativity Story	Hardwicke, Catherine
1745282708	2007	The Number 23	Schumacher, Joel
1745282714	2007	Awake	Harold, Joby
1745282715	2006	The Architect	Tauber, Matt
1745282716	2006	Sherrybaby	Collyer, Laurie
1745282720	2006	Charlotte's Web	Winick, Gary
1745282723	2006	Quality of Life	Morgan, Benjamin
1745282724	2006	Failure to Launch	Dey, Tom
1745282726	2005	Down to the Bone	Granik, Debra
1745282737	2005	The Skeleton Key	Softley, Iain
1745282738	2006	The Sisters	Seidelman, Arthur Allan
1745282739	2005	An Unfinished Life	Hallström, Lasse
1745282740	2005	Dirty Deeds - One Wild Night	Kendall, David
1745282742	2007	Freedom Writers	LaGravenese, Richard
1745282746	2005	The Ice Harvest	Ramis, Harold
1745282753	2005	Star Wars Episode III: Revenge of the Sith	Lucas, George
1745282755	2006	Something New	Hamri, Sanaa
1745282765	2005	Dear Frankie	Auerbach, Shona
1745282772	2006	Everyone's Hero	Reeve, Christopher; St. Pierre, Daniel; Brady, Colin
1745282780	2007	Lake of Fire	Kaye, Tony
1745282783	2005	Serenity	Whedon, Joss
1745282787	2005	Sheriff	Kraus, Daniel
1745282796	2007	Sex and Breakfast	Brandman, Miles
1745282798	2006	The Wicker Man	LaBute, Neil
1745282803	2007	Pete Seeger: The Power of Song	Brown, Jim
1745282806	2006	See This Movie	Rosenthal, David M.
1745282807	2007	Be My Oswald	Cato, Don
1745282808	2005	Finding Home	Foldes, Lawrence David
1745282813	2007	The Jane Austen Book Club	Swicord, Robin
1745282819	2005	The Producers	Stroman, Susan
1745282821	2006	Superman Returns	Singer, Bryan
1745282824	2006	The Painted Veil	Curran, John
1745282827	2004	Virgin	Kampmeier, Deborah
1745282835	2005	Separate Lies	Fellowes, Julian
1745282840	2006	Garfield: A Tail of Two Kitties	Hill, Tim
1745282846	2006	Surviving Eden	Pritikin, Greg
1745282847	2007	Splinter	Olmos, Michael D.
1745282848	2007	Downtown: A Street Tale	Zielinski, Rafal
1745282852	2007	Shrek the Third	Miller, Chris
1745282853	2005	Pooh's Heffalump Movie	Nissen, Frank
1745282858	2005	Roll Bounce	Lee, Malcolm D.
1745282860	2006	Abominable	Schifrin, Ryan
1745282864	2006	RV	Sonnenfeld, Barry
1745282865	2007	Pride	Gonera, Sunu
1745282867	2007	The Simpsons Movie	Silverman, David
1745282869	2007	Rails & Ties	Eastwood, Alison
1745282870	2007	The Singing Revolution	Tusty, James ; Tusty, Maureen Castle
1745282871	2005	NBT Never Been Thawed	Anders, Sean
1745282875	2006	Saw III	Bousman, Darren Lynn
1745282876	2005	Boogeyman	Kay, Stephen
1745282880	2005	Nobody Wants Your Film	Judson, Peter
1745282884	2007	David & Layla	Jonroy, Jay
1745282885	2005	The Family Stone	Bezucha, Thomas
1745282888	2006	How to Go Out on a Date in Queens	Danner, Michelle
1745282890	2005	Sons of Provo	Swenson, Will
1745282891	2005	G	Cherot, Christopher Scott
1745282892	2006	Clerks II	Smith, Kevin
1745282895	2006	The Santa Clause 3: The Escape Clause	Lembeck, Michael
1745282897	2006	Little Miss Sunshine	Dayton, Jonathan; Faris, Valerie
1745282899	2007	Hitman	Gens, Xavier
1745282900	2005	Syriana	Gaghan, Stephen
1745282905	2005	November	Harrison, Greg
1745282909	2005	The Work and the Glory	Holt, Russ
1745282911	2006	Blood Diamond	Zwick, Edward
1745282915	2006	Memoirs of My Nervous Illness	Hobbs, Julian P.
1745282917	2007	Hostel Part II	Roth, Eli
1745293143	2005	Heights	Terrio, Chris
1745293145	2007	The Girl Next Door	Wilson, Gregory M.
1745293149	2007	The Spy Who Boned Us	Cain-Sparks , Carrie
1745293152	2005	Keane	Kerrigan, Lodge
1745293153	2005	My Date with Drew	Gunn, Jon ; Herzlinger, Brian ; Winn, Brett
1745293157	2007	Eye of the Dolphin	Sellers, Michael D.
1745293158	2005	Sex, Politics & Cocktails	Hernandez, Julien
1745293159	2004	The Grudge	Shimizu, Takashi
1745293163	2006	Wordplay	Creadon, Patrick
1745293165	2007	Hollywood Dreams	Jaglom, Henry
1745293166	2005	After the Apocalypse	Nakajima, Yasuaki
1745293167	2006	Conversations with God	Simon, Stephen
1745293170	2007	The Tripper	Arquette, David
1745293176	2007	Love in the Time of Cholera	Newell, Mike
1745293180	2004	Inescapable	Lesnick, Helen
1745293182	2005	Zombie Honeymoon	Gebroe, Dave
1745293190	2005	David Hockney: The Colors of Music	Kavaliauskas, Maryte ; Schneidman, Seth
1745293196	2005	The Greatest Game Ever Played	Paxton, Bill
1745293198	2006	Unaccompanied Minors	Feig, Paul
1745293202	2007	Lions for Lambs	Redford, Robert
1745293205	2006	Running Scared	Kramer, Wayne
1745293215	2006	Looking for Kitty	Burns, Edward
1745293222	2005	Walking on the Sky	Evans, Carl T.
1745293225	2005	William Eggleston in the Real World	Almereyda, Michael
1745293226	2007	I'm Reed Fish	Adler, Zackary
1745293229	2004	Superbabies: Baby Geniuses 2	Clark, Bob
1745293240	2006	How to Eat Fried Worms	Dolman, Bob
1745293243	2006	A Good Year	Scott, Ridley
1745293245	2006	Edmond	Gordon, Stuart
1745293248	2007	The Assassination of Jesse James by the Coward Robert Ford	Dominik, Andrew
1745293252	2007	Shoot 'Em Up	Davis, Michael
1745293254	2006	Perfume - The Story of a Murderer	Tykwer, Tom
1745293255	2005	Ice Princess	Fywell, Tim
1745293262	2007	Slipstream	Hopkins, Anthony
1745293267	2006	Aquamarine	Allen, Elizabeth
1745293270	2006	A Prairie Home Companion	Altman, Robert
1745293271	2006	Turistas	Stockwell, John
1745293276	2006	Street Fight	Curry, Marshall
1745293279	2005	A Hole in One	Ledes, Richard
1745293293	2006	Surf School	Silverman, Joel
1745293295	2007	A Broken Sole	Marsellis, Antony
1745293301	2005	The Fearless Freaks	Beesley, Bradley
1745293302	2005	Naked Fame	Long, Christopher K.
1745293303	2006	Inside Man	Lee, Spike
1745293311	2006	ATL	Robinson, Chris
1745293312	2005	Gus Van Sant's Last Days	Van Sant, Gus
1745293313	2006	Man of the Year	Levinson, Barry
1745293318	2007	You Kill Me	Dahl, John
1745293319	2006	Sun Kissed	McGuinn, Patrick
1745293320	2005	Carlito's Way: Rise to Power	Bregman, Michael
1745293324	2005	Finding Eléazar	Fisher, Paula Heil
1745293325	2005	Deuce Bigalow: European Gigolo	Bigelow, Mike
1745293332	2006	Larry the Cable Guy: Health Inspector	Cooper, Trent
1745293334	2006	2001 Maniacs	Sullivan, Tim
1745293339	2005	The Pacifier	Shankman, Adam
1745293343	2007	Ratatouille	Bird, Brad
1745293345	2006	Waltzing Anna	Giongrete, B. X.; Bollinger, Doug
1745293348	2006	Harsh Times	Ayer, David
1745293351	2005	The Honeymooners	Schultz, John
1745293355	2007	Descent	Lugacy, Talia
1745293356	2007	American Fusion	Lin, Frank
1745293358	2005	The Big White	Mylod, Mark
1745293359	2006	The Illusionist	Burger, Neil
1745293360	2004	This So-Called Disaster	Almereyda, Michael
1745293365	2007	Joshua	Ratliff, George
1745293368	2007	The Darjeeling Limited	Anderson, Wes
1745293369	2007	Hannibal Rising	Webber, Peter
1745293370	2005	The Comedians of Comedy	Blieden, Michael
1745293372	2007	Before the Devil Knows You're Dead	Lumet, Sidney
1745293375	2006	Shadowboxer	Daniels, Lee
1745293379	2005	Chain	Cohen, Jem
1745293384	2005	Aeon Flux	Kusama, Karyn
1745293385	2006	Phat Girlz	Likke, Nnegest
1745293386	2005	Hostage	Siri, Florent
1745293389	2007	Behind the Mask: The Rise of Leslie Vernon	Glosserman, Scott
1745293390	2005	Assisted Living	Greenebaum, Elliot
1745293392	2006	The U.S. vs. John Lennon	Leaf, David ; Scheinfeld, John
1745293396	2006	Deja Vu	Scott, Tony
1745293398	2006	The Shaggy Dog	Robbins, Brian
1745293416	2004	From Other Worlds	Strugatz, Barry
1745293417	2005	War of the Worlds	Spielberg, Steven
1745293423	2007	Blades of Glory	Speck, Will ; Gordon, Josh
1745293424	2005	Man of the House	Herek, Stephen
1745293432	2005	Junebug	Morrison, Phil
1745293439	2007	Forfeit	Shea, Andrew Brendan
1745293443	2007	Halloween	Zombie, Rob
1745293444	2006	John Tucker Must Die	Thomas, Betty
1745293448	2007	Arranged	Crespo, Diane ; Schaefer, Stefan C.
1745293454	2006	Miami Vice	Mann, Michael
1745293458	2006	Psychopathia Sexualis	Wood, Bret
1745293461	2005	Million Dollar Baby	Eastwood, Clint
1745293465	2006	Don't Trip ... He Ain't Through With Me Yet!	Small, Leslie
1745293466	2006	Angel Blade	Heavener, David
1745293492	2005	Asylum	MacKenzie, David
1745293493	2006	Headspace	Van den Houten, Andrew
1745293496	2006	Stagedoor	Shiva, Alexandra
1745293500	2007	The Civilization of Maxwell Bright	Beaird, David
1745293505	2007	American Cannibal	Grebin, Perry ; Nigro, Michael
1745293506	2007	Things We Lost in the Fire	Bier, Susanne
1745293507	2006	Grandma's Boy	Goossen, Nicholaus
1745293512	2006	America: From Freedom to Fascism	Russo, Aaron
1745293518	2006	The Last Kiss	Goldwyn, Tony
1745293520	2004	Brothers in Arms: The Story of the Crew of Patrol Craft Fast 94	Alexander, Paul
1745293521	2005	Pride & Prejudice	Wright, Joe
1745293524	2005	Gunner Palace	Tucker, Michael; Epperlein, Petra
1745293528	2007	No Reservations	Hicks, Scott
1745293529	2006	Ask the Dust	Towne, Robert
1745293531	2006	The Lady in Question is Charles Busch	Catania, John ; Ignacio, Charles
1745293535	2007	Out of Status	Sawhney, Pia ; Singh, Sanjna N.
1745293536	2005	Domino	Scott, Tony
1745293538	2006	The Cabinet of Dr. Caligari	Fisher, David Lee
1745293539	2005	Milwaukee, Minnesota	Mindel, Allan
1745293545	2006	Through the Fire	Hock, Jonathan
1745293547	2007	Captivity	Joffé, Roland
1745293552	2006	Vacationland	Verow, Todd
1745293557	2007	I Think I Love My Wife	Rock, Chris
1745293558	2007	Margot at the Wedding	Baumbach, Noah
1745293560	2007	P2	Khalfoun, Franck
1745293561	2005	A Lot Like Love	Cole, Nigel
1745293562	2007	This Christmas	Whitmore, Preston A.
1745293563	2004	Final Cut: The Making and Unmaking of Heaven's Gate	Epstein, Michael
1745293564	2006	Madea's Family Reunion	Perry, Tyler
1745293565	2007	Chicago 10	Morgen, Brett
1745293566	2007	Quiet City	Katz, Aaron
1745293567	2005	A League of Ordinary Gentlemen	Browne, Christopher
1745293575	2006	The Quiet	Babbit, Jamie
1745293576	2007	Oopsy Does It!	Doi, David
1745293580	2006	Miss Potter	Noonan, Chris
1745293591	2006	Dave Chappelle's Block Party	Gondry, Michel
1745293593	2005	Shopgirl	Tucker, Anand
1745293595	2005	The Gospel	Hardy, Rob
1745293601	2006	Cowboy Junction	Christian, Gregory
1745293604	2007	The Salon	Brown, Mark
1745293606	2007	The Hitcher	Meyers, Dave
1745293614	2006	The Devil Wears Prada	Frankel, David
1745293615	2005	Hellbent	Etheredge-Ouzts, Paul
1745293616	2007	Tyler Perry's Daddy's Little Girls	Perry, Tyler
1745293617	2007	Premonition	Yapo, Mennan
1745293619	2006	American Hardcore	Rachman, Paul
1745293625	2007	Badland	Lucente, Francesco
1745293626	2006	Keeping Up with the Steins	Marshall, Scott
1745293630	2007	Breach	Ray, Billy
1745293631	2005	Death of a Dynasty	Dash, Damon
1745293633	2006	Gridiron Gang	Joanou, Phil
1745293637	2005	Kiss Kiss, Bang Bang	Black, Shane
1745293640	2005	The Exorcism of Emily Rose	Derrickson, Scott
1745293641	2006	I Am a Sex Addict	Zahedi, Caveh
1745293645	2006	World Trade Center	Stone, Oliver
1745293648	2007	Trigger Man	West, Ti
1745293654	2005	Brokeback Mountain	Lee, Ang
1745293656	2006	Children of Men	Cuarón, Alfonso
1745293662	2007	Disappearances	Craven, Jay
1745293664	2007	Look	Rifkin, Adam
1745293666	2007	Fighting Words	Edwards, E. Paul
1745293671	2005	The Time We Killed	Reeves, Jennifer Todd
1745293672	2006	The Texas Chainsaw Massacre: The Beginning	Liebesman, Jonathan
1745293675	2005	The Deal	Kahn, Harvey
1745293676	2005	Loudmouth Soup	Watstein, Adam
1745293681	2007	The Astronaut Farmer	Polish, Michael
1745293693	2005	The Longest Yard	Segal, Peter
1745293694	2006	Cars	Lasseter, John
1745293695	2006	She's the Man	Fickman, Andy
1745293697	2005	Venom	Gillespie, Jim
1745293698	2007	Charlie Wilson's War	Nichols, Mike
1745293700	2006	Saint of 9/11	Holsten, Glenn
1745293702	2006	The Tollbooth	Kirschner, Debra
1745293703	2007	The TV Set	Kasdan, Jake
1745293704	2007	Raising Flagg	Miller, Neal
1745293705	2005	Doom	Bartkowiak, Andrzej
1745293707	2006	Imagine Me & You	Parker, Ol
1745293709	2005	In the Mix	Underwood, Ron
1745293713	2007	The Condemned	Wiper, Scott
1745293719	2006	Tweek City	Johnson, Eric G.
1745293721	2007	Confessions of a Superhero	Ogens, Matt
1745293723	2007	Knocked Up	Apatow, Judd
1745293727	2005	Yes	Potter, Sally
1745293730	2006	Hollywoodland	Coulter, Allen
1745293738	2005	Coach Carter	Carter, Thomas
1745293740	2007	The Ultimate Gift	Sajbel, Michael O.
1745293743	2004	Chooch	Nirmalakhandan, Rajeev ; Bari, J. C.
1745293748	2006	V for Vendetta	McTeigue, James
1745293750	2005	Diary of a Mad Black Woman	Grant, Darren
1745293752	2004	Woman Thou Art Loosed	Schultz, Michael
1745293756	2006	An Unreasonable Man	Mantel, Henriette ; Skrovan, Steve
1745293757	2007	Music and Lyrics	Lawrence, Marc
1745293758	2007	I Am Legend	Lawrence, Francis
1745293760	2007	TMNT	Munroe, Kevin
1745293761	2006	Hollywood	Rose, Rick
1745293770	2007	Jimmy Carter Man from Plains	Demme, Jonathan
1745293777	2006	Tenacious D in The Pick of Destiny	Lynch, Liam
1745293778	2006	Barnyard	Oedekerk, Steve
1745293780	2007	Music Within	Sawalich, Steven
1745293781	2006	The Notorious Bettie Page	Harron, Mary
1745293783	2007	Enchanted	Lima, Kevin
1745293784	2007	Year of the Dog	White, Mike
1745293790	2006	The Bridge	Steel, Eric
1745293791	2005	D.E.B.S.	Robinson, Angela
1745293792	2006	One Last Ride	Vitale, Tony
1745293794	2005	Melinda and Melinda	Allen, Woody
1745293795	2007	30 Days of Night	Slade, David
1745293800	2006	The History Boys	Hytner, Nicholas
1745293802	2007	Black Irish	Gann, Brad
1745293806	2006	The Night Listener	Stettner, Patrick
1745293807	2006	What Love Is	Callahan, Mars
1745293808	2005	The Rodnees: We Mod Like Dat!	Farley, Lindley
1745293812	2005	Elektra	Bowman, Rob
1745293813	2007	Once	Carney, John
1745293814	2005	The Man	Mayfield, Les
1745293815	2005	King's Ransom	Byrd, Jeff
1745293820	2007	Next	Tamahori, Lee
1745293823	2005	Cursed	Craven, Wes
1745293830	2005	Happy Endings	Roos, Don
1745293831	2007	Borderland	Berman, Zev
1745293832	2005	Dominion Prequel to the Exorcist	Schrader, Paul
1745293833	2007	Smiley Face	Araki, Gregg
1745293834	2006	That Man: Peter Berlin	Tushinski, Jim
1745293841	2007	Lake Dead	Bessudo, George
1745293843	2007	Crazy Eights	Jones, James Koya
1745293846	2006	The King	Marsh, James
1745293857	2007	Hoboken Hollow	Stephens, Glen
1745293858	2005	Duma	Ballard, Carroll
1745293861	2005	Fantastic Four	Story, Tim
1745293864	2005	Broken Flowers	Jarmusch, Jim
1745293868	2006	Kill the Poor	Taylor, Alan
1745293869	2005	Prime	Younger, Ben
1745293870	2007	Desert Bayou	LeMay, Alex
1745293872	2007	Dirty Laundry	Jamal, Maurice
1745293873	2005	Unknown White Male	Murray, Rupert
1745293878	2007	Park	Voelker, Kurt
1745293885	2007	Operation Homecoming: Writing the Wartime Experience	Robbins, Richard E.
1745293888	2006	Factotum	Hamer, Bent
1745293889	2007	The Last Confederate: The Story of Robert Adams	Miller, A. Blaine ; Adams, Julian
1745293890	2007	The Messengers	Pang, Danny ; Pang, Oxide
1745293895	2006	Sir! No Sir!	Zeiger, David
1745293897	2007	Mr. Untouchable	Levin, Marc
1745293898	2007	Crazy Love	Klores, Dan
1745293900	2007	Dedication	Theroux, Justin
1745293902	2006	Poseidon	Petersen, Wolfgang
1745293903	2006	Shut Up & Sing	Kopple, Barbara; Peck, Cecilia
1745293905	2005	The Adventures of Shark Boy and Lava Girl in 3-D	Rodriguez, Robert
1745293906	2005	Night of Henna	Zee, Hassan
1745293908	2005	Rent	Columbus, Chris
1745293909	2007	Death at a Funeral	Oz, Frank
1745293912	2005	The Weather Man	Verbinski, Gore
1745293918	2006	Awesome: I Fuckin' Shot That!	Hornblower, Nathanial
1745293919	2005	Herbie: Fully Loaded	Robinson, Angela
1745293931	2007	1408	Hafstrom, Mikael
1745293936	2005	Proof	Madden, John
1745293941	2006	10th & Wolf	Moresco, Bobby
1745293943	2005	Dreamer: Inspired by a True Story	Gatins, John
1745293951	2006	Mad Cowgirl	Hatanaka, Gregory
1745293954	2007	The Heartbreak Kid	Farrelly, Peter; Farrelly, Bobby
1745293962	2006	Expiration Date	Stevenson, Rick
1745293972	2007	Perfect Stranger	Foley, James
1745293973	2007	Fierce People	Dunne, Griffin
1745293976	2007	Musician	Kraus, Daniel
1745293978	2007	King Corn	Woolf, Aaron
1745293981	2007	Stardust	Vaughn, Matthew
1745293983	2005	The Squid and the Whale	Baumbach, Noah
1745293991	2007	National Treasure: Book of Secrets	Turteltaub, Jon
1745293993	2007	Ten 'Til Noon	Storm, Scott
1745293994	2005	Meet the Family	Lerner, Stan
1745293996	2005	Crash	Haggis, Paul
1745293998	2005	I Love Your Work	Goldberg, Adam
1745293999	2007	The Great Debaters	Washington, Denzel
1745294002	2006	16 Blocks	Donner, Richard
1745294007	2007	Everything's Cool	Gold, Daniel B.; Helfand, Judith
1745294009	2007	Why Did I Get Married?	Perry, Tyler
1745294010	2007	Rush Hour 3	Ratner, Brett
1745294011	2004	Planet Earth: Dreams	Mendel, D. J.
1745294013	2006	The Great Warming	Taylor, Michael
1745294015	2007	Laura Smiles	Ruscio, Jason
1745294017	2005	Underclassman	Siega, Marcos
1745294020	2007	P.S. I Love You	LaGravenese, Richard
1745294022	2006	The Wild	Williams, Steve "Spaz"
1745294026	2006	American Gun	Avelino, Aric
1745294027	2007	Rock the Bells	Hennelly, Denis Henry ; Suchan, Casey
1745294028	2006	Stolen	Dreyfus, Rebecca
1745294029	2007	Colma: The Musical	Wong, Richard
1745294031	2007	Good Luck Chuck	Helfrich, Mark
1745294039	2006	The Grudge 2	Shimizu, Takashi
1745294049	2007	Gone Baby Gone	Affleck, Ben
1745294050	2005	After Innocence	Sanders, Jessica
1745294051	2007	Delta Farce	Harding, C. B.
1745294052	2007	Stephanie Daley	Brougher, Hilary
1745294053	2007	The Golden Compass	Weitz, Chris
1745294054	2006	Four Eyed Monsters	Crumley, Arin ; Buice, Susan
1745294057	2006	One Night with the King	Sajbel, Michael O.
1745302251	2006	See No Evil	Dark, Gregory
1745302255	2006	Off the Black	Ponsoldt , James
1745302257	2007	Girl 27	Stenn, David
1745302260	2004	Stateside	Anselmo, Reverge
1745302261	2007	Dead Silence	Wan, James
1745302262	2006	Driving Lessons	Brock, Jeremy
1745302266	2007	Kickin' It Old Skool	Glazer, Harv
1745302268	2007	The Seeker: The Dark Is Rising	Cunningham, David L.
1745302271	2007	Shake the Devil Off	Entell, Peter
1745302272	2006	Resilience	Bojack, Paul
1745302274	2005	Reel Paradise	James, Steve
1745302278	2007	Dan in Real Life	Hedges, Peter
1745302279	2007	The Wendell Baker Story	Wilson, Andrew; Wilson, Luke
1745302281	2006	Unknown	Brand, Simon
1745302282	2005	Lost	Lemke, Darren
1745302284	2006	Invisible	Watstein, Adam
1745302286	2006	Running with Scissors	Murphy, Ryan
1745302291	2005	Harry and Max	Münch, Christopher
1745302300	2005	Chicken Little	Dindal, Mark
1745302302	2007	Into the Wild	Penn, Sean
1745302305	2006	Maple Palm	Torjan, Ralph
1745302306	2005	My Big Fat Independent Movie	Zlotorynski, Phil
1745302311	2005	Sarah Silverman: Jesus is Magic	Lynch, Liam
1745302316	2005	A Sidewalk Astronomer	Jacobs, Jeffrey Fox
1745302321	2007	28 Weeks Later	Fresnadillo, Juan Carlos
1745302322	2005	America Brown	Black, Paul
1745302323	2006	Kill Your Idols	Crary, S. A.
1745302328	2005	Aliens of the Deep	Cameron, James; Quale, Steven
1745302330	2007	Self-Medicated	Lapica, Monty
1745302333	2005	Little Manhattan	Levin, Mark
1745302344	2006	The Pursuit of Happyness	Muccino, Gabriele
1745302350	2005	The Dying Gaul	Lucas, Craig
1745302353	2005	Mrs. Henderson Presents	Frears, Stephen
1745302354	2007	Note By Note: The Making of Steinway L1037	Niles, Ben
1745302357	2005	Villisca: Living with a Mystery	Rundle, Kelly
1745302360	2007	The Hills Have Eyes 2	Weisz, Martin
1745302364	2007	Hatchet	Green, Adam
1745302366	2007	Smokin' Aces	Carnahan, Joe
1745302367	2007	Grace Is Gone	Strouse, James C.
1745302380	2006	The Heart of the Game	Serrill, Ward
1745302382	2005	The Cave	Hunt, Bruce
1745302383	2006	Don't Come Knocking	Wenders, Wim
1745302386	2007	Milarepa: Magician, Murderer, Saint	Chokling, Neten
1745302407	2006	Jesus Camp	Ewing, Heidi ; Grady, Rachel
1745302409	2007	Boy Culture	Brocka, Q. Allan
1745302412	2005	Uncle Nino	Shallcross, Robert
1745302413	2005	The Constant Gardener	Meirelles, Fernando
1745302420	2005	North Country	Caro, Niki
1745302423	2007	Beowulf	Zemeckis, Robert
1745302427	2007	Plagues and Pleasures on the Salton Sea	Metzler, Chris ; Springer, Jeff
1745302440	2006	Fast Food Nation	Linklater, Richard
1745302447	2005	Jiminy Glick in Lalawood	Jean, Vadim
1745302450	2006	X-Men: The Last Stand	Ratner, Brett
1745302451	2007	Lucky You	Hanson, Curtis
1745302477	2006	United 93	Greengrass, Paul
1745302480	2005	The Aristocrats	Provenza, Paul
1745302482	2006	Leonard Cohen I'm Your Man	Lunson, Lian
1745302488	2006	The Almost Guys	Fleming, Eric
1745302491	2006	The Heart Is Deceitful Above All Things	Argento, Asia
1745302494	2005	Forty Shades of Blue	Sachs, Ira
1745302498	2005	House of Wax	Collet-Serra, Jaume
1745302499	2005	Bomb the System	Lough, Adam Bhala
1745302501	2005	Brooklyn Lobster	Jordan, Kevin
1745302503	2007	Amu	Bose, Shonali
1745302507	2007	In the Shadow of the Moon	Sington, David
1745302511	2006	The Last Dispatch	Schleppi, Helmut
1745302513	2006	National Lampoon's Van Wilder 2: The Rise of Taj	Nathan, Mort
1745302517	2005	Happy Here and Now	Almereyda, Michael
1745302519	2005	Girl Play	Friedlander, Lee
1745302524	2005	Mrs. Palfrey at the Claremont	Ireland, Dan
1745302529	2006	London	Richards, Hunter
1745302530	2006	Zerophilia	Curland, Martin
1745302532	2007	Dragon Wars	Shim, Hyung Rae
1745302534	2006	Boynton Beach Club	Seidelman, Susan
1745302543	2005	Christmas in the Clouds	Montgomery, Kate
1745302544	2005	The Fog	Wainwright, Rupert
1745302545	2005	Fixing Frank	Selditch, Michael
1745302549	2005	Little Man	Conn, Nicole
1745302550	2005	The World's Fastest Indian	Donaldson, Roger
1745302551	2006	Rape of the Soul	Calace, Michael A.
1745302556	2006	Live Freaky! Die Freaky!	Roecker, John
1745302559	2005	Don't Tell	Eaton, Isaac H.
1745302564	2005	Cookers	Mintz, Dan
1745302566	2006	Freedomland	Roth, Joe
1745302571	2006	Bobby	Estevez, Emilio
1745302572	2005	Streets of Legend	Curtis, Joey
1745302577	2007	Freshman Orientation	Shiraki, Ryan
1745302578	2005	The Devil and Daniel Johnston	Feuerzeig, Jeff
1745302586	2004	The 24th Day	Piccirillo, Tony
1745302590	2007	Burning Annie	Flesher, Van
1745302592	2005	Funny Ha Ha	Bujalski, Andrew
1745302599	2006	Looking for Comedy in the Muslim World	Brooks, Albert
1745302600	2007	Death Sentence	Wan, James
1745302604	2006	Trust the Man	Freundlich, Bart
1745302605	2005	Ethan Mao	Lee, Quentin
1745302606	2005	Dorian Blues	Bardwell, Tennyson
1745302608	2007	August Rush	Sheridan, Kirsten
1745302610	2006	Fuck	Anderson, Steve
1745302611	2007	Bridge to Terabithia	Csupo, Gabor
1745302612	2005	The Kid & I	Spheeris, Penelope
1745302613	2005	Robots	Wedge, Chris
1745302614	2004	Go Further	Mann, Ron
1745302617	2006	Another Gay Movie	Stephens, Todd
1745302619	2007	Totally Baked: A Pot-u-mentary	Abbott, Lee
1745302623	2005	Supercross	Boyum, Steve
1745302628	2005	White Noise	Sax, Geoffrey
1745302632	2007	December Boys	Hardy, Rod
1745302638	2007	Dr. Bronner's Magic Soapbox	Lamm, Sara
1745302643	2005	The Amityville Horror	Douglas, Andrew
1745302645	2006	Wicked Little Things	Cardone, J. S.
1745302646	2007	Hot Fuzz	Wright, Edgar
1745302648	2005	Madison	Bindley, William
1745302649	2007	Redline	Cheng, Andy
1745302652	2006	This Film Is Not Yet Rated	Dick, Kirby
1745302653	2005	The Last Mogul	Avrich, Barry
1745302655	2006	Black Christmas	Morgan, Glen
1745302660	2006	Copying Beethoven	Holland, Agnieszka
1745302661	2007	The Hawk Is Dying	Goldberger, Julian
1745302666	2006	Lassie	Sturridge, Charles
1745302676	2005	Fabled	Kirschenbaum, Ari
1745302680	2007	You're Gonna Miss Me	McAlester, Keven
1745302681	2007	The Savages	Jenkins, Tamara
1745302685	2005	Madagascar	McGrath, Tom; Darnell, Eric
1745302687	2005	Hide and Seek	Polson, John
1745302692	2007	Broken	White, Alan
1745302696	2007	September Dawn	Cain, Christopher
1745302698	2007	Sarah Landon and the Paranormal Hour	Comrie, Lisa
1745302706	2005	King of the Corner	Riegert, Peter
1745302710	2006	Facing the Giants	Kendrick, Alex
1745302712	2006	Inheritance	Moll, James
1745302714	2006	Puzzlehead	Bai, James
1745302715	2007	The Ten Commandments	Boyce, Bill; Stronach, John
1745302720	2005	Four Brothers	Singleton, John
1745302732	2007	Ocean's Thirteen	Soderbergh, Steven
1745302735	2005	The Theory of Everything	de Vos, David
1745302738	2007	Bratz	McNamara, Sean
1745302746	2005	The Hitchhiker's Guide to the Galaxy	Jennings, Garth
1745302747	2005	XXX: State of the Union	Tamahori, Lee
1745302749	2007	Waitress	Shelly, Adrienne
1745302750	2007	In the Valley of Elah	Haggis, Paul
1745302754	2005	Margaret Cho: Assassin	Asmussen, Kerry
1745302757	2006	Erosion	Lu, Ann
1745302758	2006	Who Killed the Electric Car?	Paine, Chris
1745302760	2007	Chuck Close	Cajori, Marion
1745302761	2005	Barely Legal	Evans, David Mickey
1745302762	2007	Feel the Noise	Chomski, Alejandro
1745302763	2007	Shooter	Fuqua, Antoine
1745302765	2005	Going Shopping	Jaglom, Henry
1745302767	2005	Side Effects	Slattery-Moschkau, Katherine
1745302770	2005	Mysterious Skin	Araki, Gregg
1745302773	2007	Starting Out in the Evening	Wagner, Andrew
1745302781	2006	Material Girls	Coolidge, Martha
1745302782	2007	Happily N'Ever After	Bolger, Paul J.
1745302783	2006	Monster House	Kenan, Gil
1745302784	2006	Wrestling with Angels -- Playwright Tony Kushner	Mock, Freida Lee
1745302785	2005	Winter Solstice	Sternfeld, Josh
1745302786	2007	'Tis Autumn: The Search for Jackie Paris	De Felitta, Raymond
1745302788	2006	Talladega Nights: The Ballad of Ricky Bobby	McKay, Adam
1745302789	2005	Lustre	Jones, Art
1745302792	2007	Steep	Obenhaus, Mark
1745302793	2005	A Wake in Providence	Roveto , Rosario
1745302797	2007	Finishing the Game	Lin, Justin
1745302798	2006	Kettle of Fish	Myers, Claudia
1745302800	2007	The Holy Modal Rounders: Bound to Lose	Douglas, Samuel Wainwright ; Lovelace, Paul
1745302805	2007	The Hip Hop Project	Ruskin, Matt
1745302806	2006	Coastlines	Nunez, Victor
1745302808	2007	Resurrecting the Champ	Lurie, Rod
1745302816	2007	Brooklyn Rules	Corrente, Michael
1745302819	2007	Protagonist	Yu, Jessica
1745302823	2005	Alone in the Dark	Boll, Uwe
1745302827	2007	Tooth and Nail	Young, Mark
1745302831	2007	Blood and Tears: The Arab-Israeli Conflict	Rosmarin, Isidore
1745302835	2006	Date Movie	Seltzer, Aaron
1745302844	2007	Mulberry Street	Mickle, Jim
1745302850	2007	Sing Now or Forever Hold Your Peace	Leddy, Bruce
1745302851	2006	LOL	Swanberg, Joe
1745302852	2006	Going Under	Werthman, Eric
1745302854	2006	A Scanner Darkly	Linklater, Richard
1745302857	2006	The Decay of Fiction	O'Neill, Pat
1745302859	2007	Banished	Shabkhiz, Omid
1745302863	2005	Assault on Precinct 13	Richet, Jean-François
1745302865	2007	Punk's Not Dead	Dynner, Susan
1745302869	2006	All the King's Men	Zaillian , Steven
1745302870	2006	Flicka	Mayer, Michael
1745302880	2006	Dreamgirls	Condon, Bill
1745302884	2007	Underdog	Du Chau, Frederik
1745302886	2006	Beyond Conviction	Libert, Rachel
1745302888	2005	Face	Pan, Bertha Bay-Sa
1745302893	2007	Alone with Her	Nicholas, Eric
1745302895	2006	American Blackout	Inaba, Ian
1745302898	2006	Flannel Pajamas	Lipsky, Jeff
1745302899	2005	Pretty Persuasion	Siega, Marcos
1745302904	2005	Angels with Angles	Lane, Scott Edmund
1745302906	2006	Peaceful Warrior	Salva, Victor
1745302907	2007	Joe Strummer: The Future Is Unwritten	Temple, Julien
1745302911	2007	Seraphim Falls	von Ancken, David
1745302919	2007	Reno 911!: Miami	Garant, Robert Ben
1745302920	2005	State Property 2	Dash, Damon
1745302927	2007	And Then Came Love	Schenkman, Richard
1745302928	2007	Steel City	Jun, Brian
1745302934	2007	Gray Matters	Kramer, Sue
1745302938	2006	Keeping Mum	Johnson, Niall
1745302943	2007	Arctic Tale	Ravetch, Adam ; Robertson, Sarah
1745302949	2006	Hate Crime	Stovall, Tommy
1745302950	2006	The Groomsmen	Burns, Edward
1745302952	2007	Bee Movie	Hickner, Stephen; Smith, Simon J.
1745302957	2005	Fighting Tommy Riley	O'Flaherty, Eddie
1745302958	2005	Grizzly Man	Herzog, Werner
1745302959	2006	Toots	Jacobson, Kristi
1745302962	2006	Ice Age: The Meltdown	Saldanha, Carlos
1745302963	2007	The Last Time	Caleo, Michael
1745302971	2005	The Oil Factor	Ungerman, Gerard ; Brohy, Audrey
1745302976	2006	Naked Beneath the Water	Cain, Sean
1745302980	2007	Black White + Gray: A Portrait of Sam Wagstaff and Robert Mapplethorpe	Crump, James
1745302991	2007	Catch and Release	Grant, Susannah
1745302994	2006	Hard Candy	Slade, David
1745303011	2007	Rocket Science	Blitz, Jeffrey
1745303012	2006	Miriam	Cimber, Matt
1745303017	2007	Moving McAllister	Black, Andrew
1745303019	2006	Happy Feet	Miller, George
1745303020	2007	The Camden 28	Giacchino, Anthony
1745303023	2007	Walking to Werner	Phillips, Linas
1745303024	2007	Are We Done Yet?	Carr, Steve
1745303029	2007	Georgia Rule	Marshall, Garry
1745303031	2006	Eragon	Fangmeier, Stefen
1745303032	2005	Because of Winn-Dixie	Wang, Wayne
1745303035	2006	Death & Texas	DiNovis, Kevin
1745303038	2007	Surf's Up	Brannon, Ash; Buck, Chris
1745303040	2005	Dangerous Men	Rad, John S.
1745303055	2007	Who's Your Caddy?	Paul, Don Michael
1745303057	2006	Romeo & Juliet: Sealed with a Kiss	Nibbelink, Phil
1745303059	2005	Into the Blue	Stockwell, John
1745303060	2004	Marathon	Naderi, Amir
1745303061	2007	Great World of Sound	Zobel, Craig
1745303062	2006	Film Geek	Westby, James
1745303063	2005	Waiting ...	McKittrick, Rob
1745303067	2006	Greg & Gentillon	Klinck, Matthiew
1745303070	2007	Honeydripper	Sayles, John
1745303072	2007	Show Business	Berinstein, Dori
1745303075	2005	Kicking & Screaming	Dylan, Jesse
1745303076	2007	Day Night Day Night	Loktev, Julia
1745303078	2007	The Bucket List	Reiner, Rob
1745303079	2007	Timber Falls	Giglio, Tony
1745303082	2005	The Libertine	Dunmore, Laurence
1745303083	2007	Jack Smith and the Destruction of Atlantis	Jordan, Mary
1745303086	2004	Union Square	Szklarski, Stephen J.
1745303087	2006	Confetti	Isitt, Debbie
1745303088	2004	Jandek on Corwood	Freidrichs, Chad
1745303089	2005	Three Days of Rain	Meredith, Michael
1745303090	2007	Civic Duty	Renfroe, Jeff
1745303091	2007	Notes on Marie Menken	Kudlacek, Martina
1745303097	2007	Illegal Tender	Reyes, Franc.
1745303101	2006	The Trouble with Men and Women	Fisher, Tony
1745303107	2006	Beyond Honor	Khanna, Varun
1745303117	2007	Eagle vs. Shark	Waititi, Taika
1745303121	2005	Double Dare	Micheli, Amanda
1745303128	2007	The Boy Who Cried Bitch: The Adolescent Years	Levin, Matthew
1745303131	2006	The Big Buy: Tom Delay's Stolen Congress	Birnbaum, Mark ; Schermbeck, Jim
1745303135	2007	Race You to the Bottom	Brown, Russell
1745303138	2007	The Beach Party at the Threshold of Hell: The History of New America, Part 1	Wheatley, Kevin ; Gillette, Jonny
1745303141	2006	Strawberry Shortcake: The Sweet Dreams Movie	Hyden, Karen
1745303142	2005	The Prize Winner of Defiance, Ohio	Anderson, Jane
1745303144	2005	Rittenhouse Square	Downey, Sr., Robert
1745303147	2005	In My Country	Boorman, John
1745303149	2005	Red Eye	Craven, Wes
1745303150	2007	Imagination	Leiser, Eric
1745303156	2005	Unleashed	Leterrier, Louis
1745303157	2007	El Cantante	Ichaso, Leon
1745303161	2005	Dirty Love	Asher, John
1745303169	2006	Just My Luck	Petrie, Donald
1745303177	2007	Fantastic Four: Rise of the Silver Surfer	Story, Tim
1745303184	2006	Vajra Sky Over Tibet	Bush, John
1745303186	2006	Basic Instinct 2	Caton-Jones, Michael
1745303187	2007	Ira and Abby	Cary, Robert
1745303192	2007	Outsourced	Jeffcoat, John
1745303193	2007	Mario's Story	Werner, Jeff; Koch, Susan
1745303197	2007	Alvin and the Chipmunks	Hill, Tim
1745303198	2007	Canvas	Greco, Joseph
1745303199	2007	My Brother	Lover, Anthony
1745303205	2006	Brick	Johnson, Rian
1745303206	2006	The Great New Wonderful	Leiner, Danny
1745303213	2006	Snakes on a Plane	Ellis, David R.
1745303218	2005	Batman Begins	Nolan, Christopher
1745303226	2007	Tortilla Heaven	Dumontet, Judy Hecht
1745303227	2007	Sunshine	Boyle, Danny
1745303228	2006	An Inconvenient Truth	Guggenheim, Davis
1745303230	2007	The Sasquatch Gang	Skousen, Tim
1745303237	2006	What the Bleep!? Down the Rabbit Hole	Arntz, William ; Chasse, Betsy ; Vicente, Mark
1745309111	2005	Zathura: A Space Adventure	Favreau, Jon
1745309113	2006	Pizza	Christopher, Mark
1745309114	2006	Cocaine Cowboys	Corben, Billy
1745309115	2007	Mr. Woodcock	Gillespie, Craig
1745309116	2005	Palindromes	Solondz, Todd
1745309118	2005	Rock School	Argott, Don
1745309119	2007	Disturbia	Caruso, D. J.
1745309124	2005	Be Cool	Gray, F. Gary
1745309125	2006	For Your Consideration	Guest, Christopher
1745309126	2007	What Would Jesus Buy?	Vanalkemade, Rob
1745309127	2006	Lady in the Water	Shyamalan, M. Night
1745309128	2005	Son of the Mask	Guterman, Lawrence
1745309135	2007	Even Money	Rydell, Mark
1745309142	2006	Saving Shiloh	Tung, Sandy
1745309144	2007	Over the GW	Gaglia, Nick
1745309150	2007	Broken English	Cassavetes, Zoe
1745309153	2005	Cheaper by the Dozen 2	Shankman, Adam
1745309154	2007	The Parallel	Piandaryan, Jack
1745309157	2005	Guess Who	Sullivan, Kevin Rodney
1745309162	2007	Goya's Ghosts	Forman, Milos
1745309164	2005	First Descent	Curley, Kemp ; Harrison, Kevin
1745309167	2006	George Bush Goes to Heaven	Liebert, Jonathan
1745309174	2007	In Between Days	Kim, So Yong
1745309175	2005	Beauty Shop	Woodruff, Bille
1745309178	2004	Crazy Legs Conti: Zen and the Art of Competitive Eating	Franco, Danielle ; Kenneally, Chris
1745309179	2005	Dot the I	Parkhill, Matthew
1745309184	2006	Film School Confidential	Underdahl, Douglas
1745309186	2005	Ellie Parker	Coffey, Scott
1745309187	2005	The Girl from Monday	Hartley, Hal
1745309188	2006	Venus	Michell, Roger
1745309189	2007	The Water Horse	Russell, Jay
1745309190	2007	Closing Escrow	Kaprelian, Armen ; Llewellyn, Kent
1745309192	2006	Forgiving Dr. Mengele	Hercules, Bob ; Pugh, Cheri
1745309194	2007	El Muerto	Cox, Brian
1745309195	2006	Pulse	Sonzero, Jim
1745309203	2007	The Mist	Darabont, Frank
1745309206	2006	Urbanscapes	Luciano, Lorena ; Piscopo, Filippo
1745309207	2006	The Dead Girl	Moncrieff, Karen
1745309208	2006	Al Franken: God Spoke	Doob, Nick; Hegedus, Chris
1745309210	2007	I'm Not There	Haynes, Todd
1745309213	2006	The Guardian	Davis, Andrew
1745309214	2006	Mission: Impossible III	Abrams, J. J.
1745309218	2006	Fur: An Imaginary Portrait of Diane Arbus	Shainberg, Steven
1745309220	2007	Sweeney Todd The Demon Barber of Fleet Street	Burton, Tim
1745309223	2006	Ever Since the World Ended	Grant, Calum ; Litle, Joshua Atesh
1745309225	2006	Been Rich All My Life	MacDonald, Heather Lyn
1745309227	2005	Down and Derby	Hendershot, Eric
1745309228	2005	Saw II	Bousman, Darren Lynn
1745309232	2005	Slutty Summer	Andreas, Casper
1745309233	2006	Winter Passing	Rapp, Adam
1745309236	2005	James Dean Forever Young	Sheridan, Michael J.
1745309238	2007	Firehouse Dog	Holland, Todd
1745309240	2005	Lipstick & Dynamite	Leitman, Ruth
1745309241	2005	Me and You and Everyone We Know	July, Miranda
1745309242	2006	Zen Noir	Rosenbush, Marc
1745309250	2006	Beerfest	Chandrasekhar, Jay
1745309260	2005	Thumbsucker	Mills, Mike
1745309262	2007	Michael Clayton	Gilroy, Tony
1745309263	2007	Sleuth	Branagh, Kenneth
1745309264	2007	A Walk Into the Sea	Robinson, Esther B.
1745309265	2005	Living 'Til the End	Goodwin, Amanda
1745309266	2007	The Last Sin Eater	Landon , Michael
1745309267	2006	Hair High	Plympton, Bill
1745309270	2006	The Hills Have Eyes	Aja, Alexandre
1745309284	2005	Dark Water	Salles, Walter
1745309286	2006	Lonesome Jim	Buscemi, Steve
1745309287	2007	There Will Be Blood	Anderson, Paul Thomas
1745309293	2005	The Aggressives	Peddle, Daniel
1745309295	2005	Three of Hearts: A Postmodern Family	Kaplan, Susan
1745309299	2005	Make It Funky!	Murphy, Michael
1745309304	2004	Tom Dowd & the Language of Music	Moormann, Mark
1745309311	2007	For the Bible Tells Me So	Karslake, Daniel
1745309325	2007	The Inner Life of Martin Frost	Auster, Paul
1745309329	2006	The Black Dahlia	De Palma, Brian
1745309342	2007	The Kingdom	Berg, Peter
1745309343	2007	Harry Potter and the Order of the Phoenix	Yates, David
1745309353	2005	The 40 Year Old Virgin	Apatow, Judd
1745309355	2007	Elizabeth: The Golden Age	Kapur, Shekhar
1745309356	2007	Delirious	DiCillo, Tom
1745309357	2005	Capote	Miller, Bennett
1745309359	2006	Jailbait	Leonard, Brett C.
1745309368	2006	Come Early Morning	Adams, Joey Lauren
1745309369	2005	Just Like Heaven	Waters, Mark
1745309370	2004	Rhinoceros Eyes	Woodley, Aaron
1745309373	2005	Undiscovered	Avis, Meiert
1745309375	2007	Talk to Me	Lemmons, Kasi
1745309376	2005	Tim Burton's Corpse Bride	Johnson, Mike; Burton, Tim
1745309382	2005	Black Cloud	Schroder, Rick
1745309386	2006	The White Horse Is Dead	Sky, Pete Red
1745309389	2005	Racing Stripes	Du Chau, Frederik
1745309393	2007	The Bourne Ultimatum	Greengrass, Paul
1745309398	2007	Quantum Hoops	Greenwald, Rick
1745309400	2006	Issues	Elder, Van
1745309401	2007	The Nanny Diaries	Pulcini, Robert; Berman, Shari Springer
1745309402	2007	The Ten	Wain, David
1745309403	2007	The Amateurs	Traeger, Michael
1745309404	2006	The Second Chance	Taylor, Steve
1745309407	2004	Ghostlight	Herrmann, Christopher ; Move, Richard
1745309408	2006	Screen Door Jesus	Davis, Kirk
1745309410	2007	Nancy Drew	Fleming, Andrew
1745309414	2005	Layer Cake	Vaughn, Matthew
1745309416	2005	Charlie and the Chocolate Factory	Burton, Tim
1745309420	2007	Zoo	Devor, Robinson
1745309422	2007	10 Questions for the Dalai Lama	Ray, Rick
1745309425	2006	Crank	Neveldine, Mark ; Taylor, Brian
1745309427	2006	El Cortez	Purvis, Stephen
1745309428	2005	The Ballad of Greenwich Village	Kramer, Karen
1745309431	2005	Casanova	Hallström, Lasse
1745309433	2006	What Ever Happened to Alice	Larson, Linda L.
1745309436	2005	New York Doll	Whiteley, Greg
1745309437	2005	Searching for the Wrong-Eyed Jesus	Douglas, Andrew
1745309438	2006	My Super Ex-Girlfriend	Reitman, Ivan
1745309440	2007	The Prisoner, Or: How I Planned to Kill Tony Blair	Tucker, Michael; Epperlein, Petra
1745309442	2006	Los Lonely Boys: Cottonfields and Crossroads	Galán, Hector
1745309443	2007	Chops	Broder, Bruce
1745309446	2006	Hoot	Shriner, Wil
1745309448	2006	The Outsider	Jarecki, Nicholas
1745309451	2006	Akeelah and the Bee	Atchison, Doug
1745309452	2006	Click	Coraci, Frank
1745309459	2005	Chaos	DeFalco, David
1745309463	2007	Darfur Now	Braun, Theodore
1745309464	2006	Strangers with Candy	Dinello, Paul
1745309471	2007	Balls of Fury	Garant, Robert Ben
1745309472	2005	Where the Truth Lies	Egoyan, Atom
1745309476	2005	On the Outs	Silverbush, Lori ; Skolnik, Michael
1745309477	2007	Body of War	Spiro, Ellen ; Donahue, Phil
1745309479	2005	Emmanuel's Gift	Lax, Lisa ; Stern, Nancy
1745309482	2006	Haven	Flowers, Frank E.
1745309485	2005	Fever Pitch	Farrelly, Peter; Farrelly, Bobby
1745309489	2007	Martian Child	Meyjes, Menno
1745309490	2006	Alternative Freedom	Raftu, Twila ; Cronin, Shaun
1745309492	2005	What Remains	Cantor, Steven
1745309493	2007	I'll Believe You	Sullivan, Paul Francis
1745309494	2005	Steal Me	Painter, Melissa
1745309496	2007	Mr. Brooks	Evans, Bruce A.
1745309497	2005	The Brothers Grimm	Gilliam, Terry
1745309499	2007	Unborn in the USA: Inside the War on Abortion	Fell, Stephen ; Thompson, Will
1745309500	2004	Anonymous	Verow, Todd
1745309505	2005	The Ballad of Jack and Rose	Miller, Rebecca
1745309507	2005	Nowhere Man	McCann, Tim
1745309509	2006	Art School Confidential	Zwigoff, Terry
1745309510	2007	Air Guitar Nation	Lipsitz, Alexandra
1745309513	2005	Kids in America	Stolberg, Josh
1745309516	2007	The Final Season	Evans, David Mickey
1745309517	2005	Waging a Living	Weisberg, Roger
1745309518	2005	Stolen Childhoods	Morris, Len
1745309522	2006	Final Destination 3	Wong, James
1745309523	2006	Borat	Charles, Larry
1745309528	2007	Saw IV	Bousman, Darren Lynn
1745309532	2005	Hitch	Tennant, Andy
1745309533	2005	Bigger Than the Sky	Corley, Al
1745309543	2004	The Terminal	Spielberg, Steven
1745309548	2007	The Changeling	Stern, Jay
1745309554	2006	I Build the Tower	Landler, Edward ; Byer, Brad
1745309555	2007	DOA: Dead or Alive	Yuen, Corey
1745309556	2007	Aqua Teen Hunger Force Colon Movie Film for Theaters	Maiellaro, Matthew ; Willis, Dave
1745309557	2007	Charlie	Interlandi, Salvatore
1745309565	2005	Naked in Ashes	Fouce, Paula
1745309570	2007	Mr. Magorium's Wonder Emporium	Helm, Zach
1745309571	2006	Lucky Number Slevin	McGuigan, Paul
1745309572	2006	Adam & Steve	Chester, Craig
1745309577	2005	Monumental: David Brower's Fight for Wild America	Duane, Kelly
1745309578	2005	The Jacket	Maybury, John
1745309581	2006	The Pink Panther	Levy, Shawn
1745309583	2007	Four Lane Highway	McCormick, Dylan
1745309584	2007	Itty Bitty Titty Committee	Babbit, Jamie
1745309585	2005	One More Round	Sepher, Stephen
1745309587	2005	Sex and a Girl	Rosenberg, Drew Ann
1745309589	2007	The Hoax	Hallström, Lasse
1745309592	2007	Slow Burn	Beach, Wayne
1745309593	2006	Curious George	O'Callaghan, Matthew
1745309595	2005	The Perfect Man	Rosman, Mark
1745309596	2005	Isn't This a Time! A Tribute Concert for Harold Leventhal	Brown, Jim
1745309599	2006	They're Just My Friends	Torrence, Attika J.
1745309601	2007	Cocaine Angel	Tully, Michael
1745309602	2007	The Life of Reilly	Anderson, Frank; Poltermann, Barry
1745309603	2005	Land of the Dead	Romero, George A.
1745309606	2005	Rize	LaChapelle, David
1745309607	2005	One Bright Shining Moment: The Forgotten Summer of George McGovern	Vittoria, Stephen
1745309608	2005	Frank Miller's Sin City	Rodriguez, Robert; Miller, Frank
1745309615	2005	Ballets Russes	Goldfine, Dayna; Geller, Dan
1745309618	2007	Fired!	Bradley, Chris; LaBrache, Kyle
1745309621	2006	An American Haunting	Solomon, Courtney
1745309623	2005	The Roost	West, Ti
1745309625	2007	Alice Neel	Neel, Andrew
1745309626	2005	A History of Violence	Cronenberg, David
1745309628	2007	In the Land of Women	Kasdan, Jonathan
1745309629	2006	Half Nelson	Fleck, Ryan
1745309630	2006	Rocky Balboa	Stallone, Sylvester
1745309631	2007	Diggers	Dieckmann, Katherine
1745309632	2007	The Invasion	Hirschbiegel, Oliver
1745309637	2007	The Reaping	Hopkins, Stephen
1745309640	2006	Let's Go to Prison	Odenkirk, Bob
1745309641	2006	Tristan & Isolde	Reynolds, Kevin
1745309645	2006	The Gravedancers	Mendez, Mike
1745309647	2005	The War Within	Castelo, Joseph
1745309650	2007	Caffeine	Cosgrove, John
1745309651	2006	Shottas	Silvera, Cess
1745309655	2006	Frankensteins Bloody Nightmare	Hand, John R.
1745309656	2006	Fast Track	Peretz, Jesse
1745309659	2007	Norbit	Robbins, Brian
1745309711	2006	The Return	Kapadia, Asif
1745309713	2007	Right at Your Door	Gorak, Chris
1745309714	2006	Nightmare Man	Kanefsky, Rolfe
1745309716	2006	Waist Deep	Hall, Vondie Curtis
1745309717	2005	The Baxter	Showalter, Michael
1745322643	2007	Pirates of the Caribbean: At World's End	Verbinski, Gore
1745322647	2005	Stay	Forster, Marc
1745322650	2005	Rebound	Carr, Steve
1745322654	2007	G.I. Jesus	Colpaert, Carl
1745322659	2007	Sicko	Moore, Michael
1745322670	2006	Babel	González Iñárritu, Alejandro
1745322671	2006	I Trust You to Kill Me	Boyer, Manu
1745322676	2006	Satellite	Winner, Jeff
1745322681	2007	The Brothers Solomon	Odenkirk, Bob
1745322684	2007	Skinwalkers	Isaac, James
1745339870	2003	The Human Stain	Benton, Robert
1745339873	2004	I Am David	Feig, Paul
1745339879	2002	Road to Perdition	Mendes, Sam
1745339880	2004	De-Lovely	Winkler, Irwin
1745339883	2004	Sky Blue	Kim, Moon Sang
1745339884	2003	X2	Singer, Bryan
1745339885	2003	Just Married	Levy, Shawn
1745339887	2004	The Cloud of Unknowing	Sylvarnes, Richard
1745339896	2004	Raise Your Voice	McNamara, Sean
1745339902	2003	In America	Sheridan, Jim
1745339905	2004	Swing	Guigui, Martin
1745339912	2001	The Others	Amenábar, Alejandro
1745339924	2004	Hair Show	Small, Leslie
1745339934	2002	Big Trouble	Sonnenfeld, Barry
1745339935	2003	Girl with a Pearl Earring	Webber, Peter
1745339939	2003	Grind	La Scala, Casey
1745339940	2001	15 Minutes	Herzfeld, John
1745339942	2003	Luster	Lewis, Everett
1745339943	2002	Reign of Fire	Bowman, Rob
1745339947	2003	Uptown Girls	Yakin, Boaz
1745339948	2002	Power and Terror: Noam Chomsky in Our Times	Junkerman, John
1745339950	2002	Virgil Bliss	Maggio, Joe
1745339951	2004	The Big Bounce	Armitage, George
1745339953	2003	Mayor of the Sunset Strip	Hickenlooper, George
1745339959	2004	The Princess Diaries 2: Royal Engagement	Marshall, Garry
1745339960	2001	High Heels and Low Lifes	Smith, Mel
1745339962	2002	No Such Thing	Hartley, Hal
1745339966	2001	Scout's Honor	Shepard, Tom
1745339967	2004	Intoxicating	David, Mark
1745339970	2004	Kill Bill -- Vol. 2	Tarantino, Quentin
1745339979	2002	Too Tired to Die	Chin, Wonsuk
1745339982	2004	Disney's Teacher's Pet	Björklund, Timothy
1745339983	2003	School of Rock	Linklater, Richard
1745339989	2002	Choice of Weapons	Dalrymple, Christopher
1745339991	2002	State Property	Abbott, Abdul Malik
1745339992	2001	The Fast and the Furious	Cohen, Rob
1745339998	2001	Under Hellgate Bridge	Sergio, Michael
1745339999	2004	What the Bleep Do We Know?	Vicente, Mark; Chasse, Betsy ; Arntz, William
1745340000	2001	The Majestic	Darabont, Frank
1745340003	2004	Surviving Christmas	Mitchell, Mike
1745340006	2002	MVP2: Most Vertical Primate	Vince, Robert
1745340008	2004	Home of the Brave	di Florio, Paola
1745340010	2002	Pipe Dream	Walsh, John C.
1745340011	2003	Veronica Guerin	Schumacher, Joel
1745340012	2001	The Debut	Cajayon, Gene
1745340013	2001	Glitter	Hall, Vondie Curtis
1745340017	2002	Blade II	del Toro, Guillermo
1745340018	2004	Without a Paddle	Brill, Steven
1745340020	2003	The Company	Altman, Robert
1745340023	2004	Enduring Love	Michell, Roger
1745340028	2003	Darkness Falls	Liebesman, Jonathan
1745340029	2002	Two Weeks Notice	Lawrence, Marc
1745340032	2004	Bobby Jones: Stroke of Genius	Herrington, Rowdy
1745340033	2002	e-Dreams	Chin, Wonsuk
1745340034	2004	13 Going on 30	Winick, Gary
1745340038	2004	Howard Zinn: You Can't Be Neutral on a Moving Train	Ellis, Deb ; Mueller, Denis
1745340039	2003	The In-Laws	Fleming, Andrew
1745340042	2003	Master and Commander: The Far Side of the World	Weir, Peter
1745340046	2001	Pandaemonium	Temple, Julien
1745340050	2004	Van Helsing	Sommers, Stephen
1745340053	2004	Dodgeball: A True Underdog Story	Thurber, Rawson Marshall
1745340054	2002	The Lost Skeleton of Cadavra	Blamire, Larry
1745340055	2001	Ocean's Eleven	Soderbergh, Steven
1745340056	2002	Only the Strong Survive	Pennebaker, D. A.; Hegedus, Chris
1745340057	2004	Mean Girls	Waters, Mark
1745340058	2003	The Petersburg-Cannes Express	Daly, John
1745340064	2002	Revolution No. 9	McCann, Tim
1745340070	2002	William Shatner's Groom Lake	Shatner, William
1745340072	2003	Green Card Fever	Rajasekharuni, Bala
1745340073	2004	Flight of the Phoenix	Moore, John
1745340075	2003	28 Days Later	Boyle, Danny
1745340076	2004	Collateral Damages	Sauret, Etienne
1745340077	2003	Dr. Seuss' The Cat in the Hat	Welch, Bo
1745340080	2004	Music from the Inside Out	Anker, Daniel
1745340083	2001	The Learning Curve	Schwab, Eric
1745340084	2004	Bukowski: Born into This	Dullaghan, John
1745340086	2003	The Anarchist Cookbook	Susman, Jordan
1745340087	2004	Undertow	Green, David Gordon
1745340092	2002	Auto Focus	Schrader, Paul
1745340095	2002	Derrida	Dick, Kirby; Kofman, Amy Ziering
1745340096	2004	Imaginary Heroes	Harris, Dan
1745340097	2002	Standing by Yourself	Koury, Josh
1745340100	2003	The Secret Lives of Dentists	Rudolph, Alan
1745340101	2004	The Yes Men	Smith, Chris; Ollman, Dan ; Price, Sarah
1745340102	2002	Feardotcom	Malone, William
1745340103	2003	Wash Dry & Spin Out	Patton, Dan
1745340104	2003	Wrong Turn	Schmidt, Rob
1745340107	2004	Catch That Kid	Freundlich, Bart
1745340109	2001	Jump Tomorrow	Hopkins, Joel
1745340112	2004	Hijacking Catastrophe: 9/11, Fear and the Selling of American Empire	Earp, Jeremy ; Jhally, Sut
1745340113	2003	Cinerama Adventure	Strohmaier, David
1745340118	2004	Easy	Weinstock, Jane
1745340119	2003	Head of State	Rock, Chris
1745340128	2003	Party Monster	Bailey, Fenton ; Barbato, Randy
1745340129	2004	The Dust Factory	Small, Eric
1745340130	2001	Rat Race	Zucker, Jerry
1745340148	2001	Someone Like You	Goldwyn, Tony
1745340149	2002	The Lord of the Rings: The Two Towers	Jackson, Peter
1745340151	2001	Serendipity	Chelsom, Peter
1745340161	2003	All the Real Girls	Green, David Gordon
1745340164	2001	Wadd: The Life and Times of John C. Holmes	Paley, Cass
1745340165	2003	Duplex	DeVito, Danny
1745340176	2001	A Galaxy Far Far Away	Jalil, Tariq
1745340178	2002	All About the Benjamins	Bray, Kevin
1745340180	2003	Basic	McTiernan, John
1745340181	2002	Impostor	Fleder, Gary
1745340183	2003	Anger Management	Segal, Peter
1745340238	2001	Final	Scott, Campbell
1745340239	2004	Primer	Carruth, Shane
1745340248	2003	Cradle 2 the Grave	Bartkowiak, Andrzej
1745340249	2002	Little Secrets	Treu, Blair
1745340252	2002	Heaven	Tykwer, Tom
1745340253	2001	Skippy	Zervos, Denis ; Convery, Joe
1745340258	2003	The Good Thief	Jordan, Neil
1745340264	2002	Austin Powers in Goldmember	Roach, Jay
1745340265	2002	Mule Skinner Blues	Earnhart, Stephen
1745340266	2001	Left Behind	Sarin, Vic
1745340271	2004	Along Came Polly	Hamburg, John
1745340274	2004	Seeing Other People	Wolodarsky, Wally
1745340276	2003	The Legend of Johnny Lingo	Ramirez, Steven
1745340277	2002	Soap Girl	Kang, Young Man
1745340285	2003	Gacy	Saunders, Clive
1745340290	2002	Divorce: The Musical	Dworman, Steven
1745340292	2001	Planet of the Apes	Burton, Tim
1745340295	2002	Undisputed	Hill, Walter
1745340298	2002	Home Movie	Smith, Chris
1745340302	2001	Exit Wounds	Bartkowiak, Andrzej
1745340309	2002	Eight Legged Freaks	Elkayem, Ellory
1745340311	2003	Long Journey South	Stephens, Phillip
1745340313	2002	Nicholas Nickleby	McGrath, Douglas
1745340316	2003	The Texas Chainsaw Massacre	Nispel, Marcus
1745340321	2003	Runaway Jury	Fleder, Gary
1745340322	2004	The Perfect Score	Robbins, Brian
1745340323	2004	Taking Lives	Caruso, D. J.
1745340324	2003	Piglet's Big Movie	Glebas, Francis
1745340325	2001	Let It Snow	Marcus, Adam
1745340326	2002	A Shot at Glory	Corrente, Michael
1745340327	2002	Elvira's Haunted Hills	Irvin, Sam
1745340329	2001	Maze	Morrow, Rob
1745340331	2003	Looney Tunes: Back in Action	Dante, Joe
1745340333	2003	Sinbad: Legend of the Seven Seas	Johnson, Tim; Gilmore, Patrick
1745340438	2001	Rock Star	Herek, Stephen
1745340442	2001	The Curse of the Jade Scorpion	Allen, Woody
1745340452	2002	Equilibrium	Wimmer, Kurt
1745340461	2002	Crazy as Hell	La Salle, Eriq
1745340463	2002	Wendigo
1745340467	2004	Faster	Neale, Mark
1745340471	2004	Open House	Mirvish, Dan
1745340474	2002	The Mesmerist	Cates , Gil
1745340475	2001	Double Take	Gallo, George
1745340476	2002	Lovely & Amazing	Holofcener, Nicole
1745340482	2001	Extreme Force	Qissi, Michel
1745340484	2003	XX/XY	Chick, Austin
1745340492	2003	Final Destination 2	Ellis, David R.
1745340494	2004	Better Housekeeping	Novak, Frank
1745340500	2001	Rock Opera	Ray, Bob
1745340503	2004	You Got Served	Stokes, Christopher B.
1745340504	2004	Swimming Upstream	Emery, Robert J.
1745340508	2004	Happy Hour	Bencivenga, Mike
1745340510	2003	Billabong Odyssey	Boston, Philip
1745340511	2004	A Day Without a Mexican	Arau, Sergio
1745340520	2002	Sonny	Cage, Nicolas
1745340522	2003	Sylvia	Jeffs, Christine
1745340527	2003	7 Year ZigZag	Green, Richard
1745340530	2002	American Adobo	Guillen, Laurice
1745340531	2004	Exorcist: The Beginning	Harlin, Renny
1745340532	2004	The Brown Bunny	Gallo, Vincent
1745340680	2003	The Cooler	Kramer, Wayne
1745340686	2004	Broken Bridges	Pooya, Rafigh
1745340762	2002	Simone	Niccol, Andrew
1745340766	2004	After the Sunset	Ratner, Brett
1745340767	2002	Tuck Everlasting	Russell, Jay
1745340773	2001	K-Pax	Softley, Iain
1745340774	2003	Marci X	Benjamin, Richard
1745340778	2003	Chasing Papi	Mendoza, Linda
1745340780	2002	8 Mile	Hanson, Curtis
1745340781	2002	The Mothman Prophecies	Pellington, Mark
1745340783	2002	The Banger Sisters	Dolman, Bob
1745340785	2003	Holes	Davis, Andrew
1745340787	2002	Storytelling	Solondz, Todd
1745340789	2003	The Battle of Shaker Heights	Rankin, Kyle ; Potelle, Efram
1745340790	2003	From Justin to Kelly	Iscove, Robert
1745340792	2003	Venus Boyz	Baur, Gabriel
1745340793	2003	Horns and Halos	Hawley, Suki ; Galinsky, Michael
1745340794	2002	Juwanna Mann	Vaughan, Jesse
1745340795	2001	Migiddo: The Omega Code 2	Trenchard-Smith, Brian
1745340797	2003	Brother Bear	Blaise, Aaron ; Walker, Robert
1745340798	2001	Punks	Polk, Patrik-Ian
1745340799	2002	Sunshine State	Sayles, John
1745340802	2004	Being Julia	Szabé, István
1745340805	2001	Gosford Park	Altman, Robert
1745340809	2002	World Traveler	Freundlich, Bart
1745340816	2001	Panic	Bromell, Henry
1745340818	2004	Clifford's Really Big Movie	Ramirez, Robert C.
1745340820	2004	A Love Song for Bobby Long	Gabel, Shainee
1745340821	2004	Birth	Glazer, Jonathan
1745340824	2003	The Lizzie McGuire Movie	Fall, Jim
1745340829	2004	Laws of Attraction	Howitt, Peter
1745340833	2003	Malibu's Most Wanted	Whitesell, John
1745340897	2002	Unfaithful	Lyne, Adrian
1745340902	2002	Queen of the Damned	Rymer, Michael
1745340908	2002	The Cockettes	Weber, Bill; Weissman, David
1745340928	2003	Lost in Translation	Coppola, Sofia
1745340931	2001	Save the Last Dance	Carter, Thomas
1745340938	2002	The Hours	Daldry, Stephen
1745340940	2001	Sorority Girls' Revenge	Warn, Keith
1745340959	2001	Fast Food Fast Women	Kollek, Amos
1745340964	2001	Porn Star: The Legend of Ron Jeremy	Gill, Scott J.
1745340970	2003	The Haunted Mansion	Minkoff, Rob
1745340972	2003	What Alice Found	Bell, A. Dean
1745340973	2003	Matchstick Men	Scott, Ridley
1745340979	2010	Robin Hood	Scott, Ridley
1745340982	2001	From Hell	Hughes, Allen ; Hughes, Albert
1745340983	2004	Harold & Kumar Go to White Castle	Leiner, Danny
1745340984	2002	National Lampoon's Van Wilder	Becker, Walt
1745340986	2010	Gravity Was Everywhere Back Then	Green , Brent
1745340987	2002	Love and Diane	Dworkin, Jennifer
1745340988	2009	Harmony and Me	Byington, Bob
1745340994	2008	Prom Night	McCormick, Nelson
1745340997	2001	Kiss of the Dragon	Nahon, Chris
1745341000	2002	We Were Soldiers	Wallace, Randall
1745341006	2001	Sordid Lives	Shores, Del
1745341013	2002	The Cherry Orchard	Cacoyannis, Michael
1745341014	2004	The Hunting of the President	Thomason, Harry; Perry, Nickolas
1745341015	2001	Zombie! vs. Mardi Gras	Lyddon, Mike ; DeMolay, Karl ; Frank, Will
1745341016	2003	Bringing Down the House	Shankman, Adam
1745341017	2009	District 9	Blomkamp, Neill
1745341018	2004	A Letter to True	Weber, Bruce
1745341020	2008	Kabluey	Prendergast, Scott
1745341025	2002	I Don't Know Jack	Leavens, Chris
1745341026	2008	My Best Friend's Girl	Deutch, Howard
1745341030	2002	Far from Heaven	Haynes, Todd
1745341187	2003	Aileen: Life and Death of a Serial Killer	Broomfield, Nick ; Churchill, Joan
1745341201	2002	Back Against the Wall	Fotopoulos, James
1745341204	2002	Brown Sugar	Famuyiwa, Rick
1745341207	2004	Wicker Park	McGuigan, Paul
1745341209	2003	Daredevil	Johnson, Mark Steven
1745341212	2008	Standard Operating Procedure	Morris, Errol
1745341215	2009	Pressure Cooker	Grausman, Jennifer ; Becker, Mark
1745341220	2004	Vera Drake	Leigh, Mike
1745341223	2003	Broadway: The Golden Age	McKay, Rick
1745341229	2001	Pearl Harbor	Bay, Michael
1745341230	2001	Iris	Eyre, Richard
1745341231	2008	My Name Is Bruce	Campbell, Bruce
1745341232	2001	Monkeybone	Selick, Henry
1745341233	2002	The Adventures of Pluto Nash	Underwood, Ron
1745341239	2008	Hamlet 2	Fleming, Andrew
1745341245	2008	Choose Connor	Eberl, Luke
1745341250	2010	Just Wright	Hamri, Sanaa
1745341258	2010	Barry Munday	D'Arienzo, Chris
1745341262	2002	Dahmer	Jacobson, David
1745341270	2004	Stella Street	Richardson, Peter
1745341279	2004	Garden State	Braff, Zach
1745341281	2002	A Rumor of Angels	O'Fallon, Peter
1745341291	2003	Blue Car	Moncrieff, Karen
1745341294	2002	Harrison's Flowers	Chouraqui, Elie
1745341297	2001	Joe Somebody	Pasquin, John
1745341299	2002	King Rikki	Bedford, James Gavin
1745341306	2001	The Forsaken	Cardone, J. S.
1745341308	2001	Lift	Davis, DeMane; Streeter, Khari
1745341317	2002	Swept Away	Ritchie, Guy
1745341318	2001	Donnie Darko	Kelly, Richard
1745341319	2008	Indiana Jones and the Kingdom of the Crystal Skull	Spielberg, Steven
1745341320	2003	Elf	Favreau, Jon
1745341322	2008	Bangkok Dangerous
1745341324	2008	Red	Diesen, Trygve Allister ; McKee, Lucky
1745341328	2009	Mutant Chronicles	Hunter, Simon
1745341330	2009	Hotel for Dogs	Freudenthal, Thor
1745341435	2008	Burning the Future: Coal in America	Novack, David
1745341437	2002	Like Mike	Schultz, John
1745341441	2003	The Guru	Mayer, Daisy von Scherler
1745341442	2001	Kingdom Come	McHenry, Doug
1745341444	2004	Lemony Snicket's A Series of Unfortunate Events	Silberling, Brad
1745341446	2004	The Merchant of Venice	Radford, Michael
1745341447	2010	Knucklehead	Watkins, Michael W.
1745341449	2002	Hey Arnold! The Movie	Tucker, Tuck
1745341450	2008	Encounters at the End of the World	Herzog, Werner
1745341451	2002	The Bourne Identity	Liman, Doug
1745341452	2009	The Slammin' Salmon	Heffernan, Kevin
1745341453	2010	The Company Men	Wells, John
1745341455	2009	I Love You, Man	Hamburg, John
1745341459	2002	"Dobe" and a Company of Heroes	Schweikle, Tony
1745341462	2002	Jason X	Isaac, Jim
1745341465	2010	Watercolors	Oliveras, David
1745341467	2003	The Year That Trembled	Craven, Jay
1745341468	2008	Morning Light	Monroe, Mark
1745341470	2010	The Virginity Hit	Gurland, Andrew; Botko, Huck
1745341471	2002	Blood Work	Eastwood, Clint
1745341472	2002	The New Guy	Decter, Ed
1745341474	2009	Good Hair	Stilson, Jeff
1745341476	2004	The Future of Food	Garcia, Deborah Koons
1745341477	2008	Meat Loaf: In Search of Paradise	Klein, Bruce David
1745341479	2004	Around the Bend	Roberts, Jordan
1745341480	2008	The Signal	Bruckner, David; Gentry, Jacob ; Bush, Dan
1745341483	2010	Letters to Juliet	Winick, Gary
1745341506	2010	The Kids Are All Right	Cholodenko, Lisa
1745341513	2009	Paranormal Activity	Peli, Oren
1745341528	2008	Untraceable	Hoblit, Gregory
1745341533	2009	Skiptracers	Mendheim, Harris
1745341535	2008	Full Grown Men	Munro, David
1745341539	2010	The Extra Man	Berman, Shari Springer; Pulcini, Robert
1745341542	2002	Sweet Home Alabama	Tennant, Andy
1745341543	2002	Some Body	Barrial, Henry
1745341563	2001	The Shipping News	Hallström, Lasse
1745341565	2002	Antwone Fisher	Washington, Denzel
1745341572	2009	The Soloist	Wright, Joe
1745341575	2004	P.S.	Kidd, Dylan
1745341579	2010	Despicable Me	Renaud, Chris; Coffin, Pierre
1745341580	2003	People I Know	Algrant, Dan
1745341581	2004	MC5 A True Testimonial	Thomas, David C.
1745341586	2009	The Art of Being Straight	Rosen, Jesse
1745341587	2010	Predators	Antal, Nimród
1745341589	2010	Lucky Days	Torn, Angelica; Torn, Tony
1745341594	2002	The Mad Songs of Fernanda Hussein	Gianvito, John
1745341597	2008	Be Kind Rewind	Gondry, Michel
1745341608	2002	Ballistic: Ecks vs. Sever	Kaos
1745341610	2004	Santa Smokes	Schauder, Till ; Valentien, Chris
1745341611	2002	Bad Company	Schumacher, Joel
1745341614	2002	Waking Up in Reno	Brady, Jordan
1745341615	2003	Ocean Park	Warfield, David
1745341617	2004	The Butterfly Effect	Bress, Eric ; Gruber, J. Mackye
1745341624	2003	Freddy vs. Jason	Yu, Ronny
1745341625	2003	Intolerable Cruelty	Coen, Joel
1745341627	2001	Get Over It	O'Haver, Tommy
1745341628	2010	Toy Story 3	Unkrich, Lee
1745341631	2004	The Burial Society	Racz, Nicholas
1745341632	2004	Fighter Pilot: Operation Red Flag	Low, Stephen
1745341633	2002	Windtalkers	Woo, John
1745341735	2003	Down with Love	Reed, Peyton
1745341740	2001	Hannibal	Scott, Ridley
1745341741	2003	The Core	Amiel, Jon
1745341746	2003	Secondhand Lions	McCanlies, Tim
1745341747	2002	Half Past Dead	Paul, Don Michael
1745341750	2002	Panic Room	Fincher, David
1745341752	2003	Scary Movie 3	Zucker, David
1745341753	2010	Tooth Fairy	Lembeck, Michael
1745341754	2002	Leela	Sen, Somnath
1745341757	2001	The Young Girl and the Monsoon	Ryan, James
1745341758	2010	The Greatest	Feste, Shana
1745341759	2008	Holding Trevor	Goodman, Rosser
1745341761	2009	The Boys Are Back	Hicks, Scott
1745341764	2010	Marwencol	Malmberg, Jeff
1745341765	2002	The Rules of Attraction	Avary, Roger
1745341767	2003	A Man Apart	Gray, F. Gary
1745341770	2001	The Last Castle	Lurie, Rod
1745341771	2010	Dear John	Hallström, Lasse
1745341773	2002	The First $20 Million Is Always the Hardest	Jackson, Mick
1745341776	2002	Scooby-Doo	Gosnell, Raja
1745341778	2003	Now Chinatown	Dunning, Steven
1745341779	2001	Jimmy Neutron: Boy Genius	Davis, John A.
1745341780	2001	Life and Debt	Black, Stephanie
1745341781	2008	Sex Positive	Wein, Daryl
1745341785	2002	The Trials of Henry Kissinger	Jarecki, Eugene
1745341787	2010	Don McKay	Goldberger, Jake
1745341792	2010	Audrey the Trainwreck	Ross, Frank V.
1745341795	2008	Anamorph	Miller, H. S.
1745341797	2009	The Box	Kelly, Richard
1745341799	2004	Blade: Trinity	Goyer, David S.
1745341803	2001	Sidewalks of New York	Burns, Edward
1745341809	2008	Gardens of the Night	Harris, Damian
1745341817	2004	New York Minute	Gordon, Dennie
1745341821	2008	Definitely, Maybe	Brooks, Adam
1745341823	2004	Baadasssss!	Van Peebles, Mario
1745341825	2009	Brothers at War	Rademacher, Jake
1745341829	2001	How High	Dylan, Jesse
1745341831	2009	Beeswax	Bujalski, Andrew
1745341835	2008	Redbelt	Mamet, David
1745341837	2010	The A-Team	Carnahan, Joe
1745341839	2009	A Perfect Getaway	Twohy, David
1745341841	2003	My Architect	Kahn, Nathaniel
1745341843	2001	O	Nelson, Tim Blake
1745341845	2002	Welcome to Collinwood	Russo, Anthony ; Russo, Joe
1745341847	2010	Ramona and Beezus	Allen, Elizabeth
1745341849	2001	Texas Rangers	Miner, Steve
1745341851	2009	Ice People	Aghion, Anne
1745341853	2008	The Pleasure of Being Robbed	Safdie, Josh
1745341855	2004	NASCAR: The IMAX Experience	Wincer, Simon
1745341859	2003	Khachaturian	Rosen, Peter
1745341860	2004	Danny Deckchair	Balsmeyer, Jeff
1745341861	2010	Yeardley	Michaels, Heath C.
1745341862	2008	Smother	Di Meglio, Vince
1745341863	2002	Daughter from Danang	Dolgin, Gail ; Franco, Vicente
1745341866	2001	Nora	Murphy, Pat
1745341867	2010	The Sorcerer's Apprentice	Turteltaub, Jon
1745341868	2002	My Big Fat Greek Wedding	Zwick, Joel
1745341869	2010	Cool It	Timoner, Ondi
1745341870	2004	A Dirty Shame	Waters, John
1745341871	2002	40 Days and 40 Nights	Lehmann, Michael
1745341984	2008	Nim's Island	Levin, Mark; Flackett, Jennifer
1745341988	2008	Snow Angels	Green, David Gordon
1745341989	2008	Hounddog	Kampmeier, Deborah
1745341991	2001	ExtremeDays	Hannah, Eric
1745341992	2008	Max Payne	Moore, John
1745341993	2004	Paparazzi	Abascal, Paul
1745341994	2008	Secrecy	Moss, Robb ; Galison, Peter
1745341995	2008	The Reflecting Pool	Kupsc, Jarek
1745341996	2003	Cinemania	Kijak, Stephen ; Christlieb, Angela
1745341997	2001	Enemy at the Gates	Annaud, Jean-Jacques
1745341998	2008	Forgetting Sarah Marshall	Stoller, Nicholas
1745341999	2003	The Singing Detective	Gordon, Keith
1745342000	2002	Dead Above Ground	Bowman, Chuck
1745342003	2010	Cairo Time	Nadda, Ruba
1745342005	2001	Fever	Winter, Alex
1745342006	2008	Let Them Chirp Awhile	Blitstein, Jonathan
1745342007	2010	The Twilight Saga: Eclipse	Slade, David
1745342008	2008	The Sisterhood of the Traveling Pants 2	Hamri, Sanaa
1745342009	2004	Dirty Dancing: Havana Nights	Ferland, Guy
1745342010	2008	Everybody Wants to Be Italian	Ipson, Jason Todd
1745342016	2002	Last Dance	Bank, Mirra
1745342017	2002	Frailty	Paxton, Bill
1745342020	2008	Dalton Trumbo's Johnny Got His Gun	Joseph, Rowan
1745342021	2004	The Last Shot	Nathanson, Jeff
1745342024	2004	In Good Company	Weitz, Paul
1745342027	2001	Town & Country	Chelsom, Peter
1745342028	2010	MacGruber	Taccone, Jorma
1745342029	2008	Man on Wire	Marsh, James
1745342030	2008	Paranoid Park	Van Sant, Gus
1745342031	2001	Diamond Men	Cohen, Daniel M.
1745342033	2008	The Spirit	Miller, Frank
1745342035	2004	End of the Century: The Story of the Ramones	Gramaglia, Michael ; Fields, Jim
1745342036	2010	The Last New Yorker	Wang, Harvey
1745342039	2008	Tropic Thunder	Stiller, Ben
1745342040	2004	Metallica: Some Kind of Monster	Berlinger, Joe ; Sinofsky, Bruce
1745342041	2008	The Express	Fleder, Gary
1745342043	2001	L.I.E.	Cuesta, Michael
1745342044	2009	Food, Inc.	Kenner, Robert
1745342047	2009	Astro Boy	Bowers, David
1745342048	2010	Legend of the Guardians: The Owls of Ga'Hoole	Snyder, Zack
1745342049	2003	View from the Top	Barreto, Bruno
1745342055	2002	The Salton Sea	Caruso, D. J.
1745342056	2001	Maniacts	Cressler, C. W.
1745342057	2004	America's Heart and Soul	Schwartzberg, Louis
1745342058	2004	A Home at the End of the World	Mayer, Michael
1745342059	2010	Shutterbug	Papas, Minos
1745342065	2002	Barbershop	Story, Tim
1745342068	2008	Beverly Hills Chihuahua	Gosnell, Raja
1745342069	2009	Audience of One	Jacobs, Michael
1745342070	2009	The Men Who Stare at Goats	Heslov, Grant
1745342071	2010	Clear Blue Tuesday	Lucas, Elizabeth
1745342074	2001	Won't Anybody Listen	Kelemer, Dow
1745342075	2002	The Weight of Water	Bigelow, Kathryn
1745342076	2009	The Golden Boys	Adams, Daniel
1745342077	2004	Miracle	O'Connor, Gavin
1745342081	2010	Jack Goes Boating	Hoffman, Philip Seymour
1745342082	2001	13 Ghosts	Beck, Steve
1745342186	2003	The Trip	Swain, Miles
1745342187	2002	About Schmidt	Payne, Alexander
1745342188	2009	Examined Life	Taylor, Astra
1745342190	2010	The Tempest	Taymor, Julie
1745342192	2003	Enemies of Laughter	Travolta, Joey
1745342193	2010	Paranormal Activity 2	Williams, Tod
1745342199	2010	Centurion	Marshall, Neil
1745342201	2010	Satan Hates You	McKenney, James Felix
1745342208	2001	Two Can Play that Game	Brown, Mark
1745342217	2009	Mary Pickford: The Muse of the Movies	Eliopoulos, Nicholas
1745342219	2004	Off the Lip	Mickelson, Robert
1745342224	2003	The Dancer Upstairs	Malkovich, John
1745342225	2008	Flawless	Radford, Michael
1745342228	2008	Quid Pro Quo	Brooks, Carlos
1745342231	2010	Letters to God	Nixon, David
1745342233	2010	El Superstar: The Unlikely Rise and Fall of Juan Frances	French, Amy
1745342236	2003	Return from India	Golan, Menahem
1745342237	2009	Observe and Report	Hill, Jody
1745342239	2002	Crush	McKay, John
1745342242	2004	Finding Neverland	Forster, Marc
1745342244	2001	Pinero	Ichaso, Leon
1745342246	2004	Raising Helen	Marshall, Garry
1745342247	2004	Open Water	Kentis, Chris
1745342248	2002	Men in Black II	Sonnenfeld, Barry
1745342249	2003	Acts of Worship	Rodriguez, Rosemary
1745342256	2004	Alien vs. Predator	Anderson, Paul W. S.
1745342257	2004	The Girl Next Door	Greenfield, Luke
1745342260	2004	Rectuma	Pirro, Mark
1745342263	2004	Broken Lizard's Club Dread	Chandrasekhar, Jay
1745342265	2009	Laid to Rest	Hall, Robert
1745342268	2001	Jurassic Park III	Johnston, Joe
1745342269	2010	La Mission	Bratt, Peter
1745342271	2009	What Goes Up	Glatzer, Jonathan
1745342273	2009	9	Acker, Shane
1745342276	2009	Sita Sings the Blues	Paley, Nina
1745342279	2001	Snide and Prejudice	Mora, Philippe
1745342280	2002	Never Again	Schaeffer, Eric
1745342282	2004	The Whole Ten Yards	Deutch, Howard
1745342283	2002	Outta Time	David, Lorena
1745342284	2001	As I Was Moving Ahead, Occasionally I Saw Brief Glimpses of Beauty	Mekas, Jonas
1745342289	2008	Married Life	Sachs, Ira
1745342295	2001	Kate & Leopold	Mangold, James
1745342301	2008	The Eye	Moreau, David ; Palud, Xavier
1745342309	2008	Hancock	Berg, Peter
1745342315	2008	The Pirates Who Don't Do Anything: A VeggieTales Movie	Nawrocki, Mike
1745342316	2009	Uncertainty	Siegel, David; McGehee, Scott
1745342317	2003	Jeepers Creepers 2	Salva, Victor
1745342321	2008	Bigger, Stronger, Faster	Bell, Christopher
1745342325	2003	The League of Extraordinary Gentlemen	Norrington, Stephen
1745342327	2002	Big Bad Love	Howard, Arliss
1745342328	2002	The Grey Zone	Nelson, Tim Blake
1745342329	2008	An American Carol	Zucker, David
1745342436	2001	Shallow Hal	Farrelly, Peter; Farrelly, Bobby
1745342441	2001	Summer Catch	Tollin, Mike
1745342446	2002	Kissing Jessica Stein	Herman-Wurmfeld, Charles
1745342448	2004	Lightning in a Bottle	Fuqua, Antoine
1745342449	2001	Lush	Gibson, Mark
1745342450	2004	L.A. Twister	Pape, Sven
1745342452	2003	Charlie: The Life and Art of Charles Chaplin	Schickel, Richard
1745342457	2009	New York City Serenade	Whaley, Frank
1745342458	2001	Soul Survivors	Carpenter, Steve
1745342467	2009	The Road	Hillcoat, John
1745342468	2003	Man of the Year	Weisman, Straw
1745342469	2010	Make-Out with Violence
1745342471	2002	XXX	Cohen, Rob
1745342472	2008	Burn After Reading	Coen, Ethan; Coen, Joel
1745342473	2002	Halloween Resurrection	Rosenthal, Rick
1745342474	2003	The Order	Helgeland, Brian
1745342475	2010	The Afterlight	Kaleina, Alexei; Macneill, Craig
1745342476	2009	Capitalism: A Love Story	Moore, Michael
1745342482	2008	Murder.com	Piano, Rex
1745342484	2002	The Scorpion King	Russell, Chuck
1745342485	2002	Bowling for Columbine	Moore, Michael
1745342486	2009	Big Fan	Siegel, Robert
1745342490	2002	Don't Ask Don't Tell	Miles, Doug
1745342492	2001	My First Mister	Lahti, Christine
1745342497	2002	Vulgar	Johnson, Bryan
1745342498	2004	Welcome to Mooseport	Petrie, Donald
1745342499	2008	City of Ember	Kenan, Gil
1745342500	2009	Miss March	Cregger, Zach ; Moore, Trevor
1745342502	2001	Happy Accidents	Anderson, Brad
1745342503	2002	Biggie and Tupac	Broomfield, Nick
1745342504	2003	Garage Days	Proyas, Alex
1745342508	2010	Baghdad, Texas	Hickey, David H.
1745342509	2008	Funny Games	Haneke, Michael
1745342510	2001	Heartbreakers	Mirkin, David
1745342512	2002	Hard Luck	Rubio, Jack
1745342515	2010	The Hungry Ghosts	Imperioli, Michael
1745342516	2001	All Access: Front Row. Backstage. Live!	Atkins, Martyn
1745342518	2004	Touching the Void	Macdonald, Kevin
1745342519	2002	Harry Potter and the Chamber of Secrets	Columbus, Chris
1745342520	2010	Middle Men	Gallo, George
1745342521	2008	Quarantine	Dowdle, John Erick
1745342522	2003	Exorcism	Baker, William A.
1745342523	2002	Double Deception	Okawa, Shundo
1745342524	2002	Evelyn	Beresford, Bruce
1745342526	2008	Adam Resurrected	Schrader, Paul
1745342529	2004	Jersey Girl	Smith, Kevin
1745342531	2010	Inside Job	Ferguson, Charles
1745342532	2009	The Goods: Live Hard, Sell Hard	Brennan, Neal
1745342616	2009	American Casino	Cockburn, Leslie
1745342617	2003	Prey for Rock and Roll	Steyermark, Alex
1745342621	2002	Monster's Ball	Forster, Marc
1745342624	2002	Stealing Harvard	McCulloch, Bruce
1745342626	2010	I'm Still Here	Affleck, Casey
1745342627	2004	Confessions of a Burning Man	Lee, Unsu ; Barnett, Paul
1745342628	2003	The Weather Underground	Green, Sam ; Siegel, Bill
1745342631	2004	Thunderbirds	Frakes, Jonathan
1745342635	2009	Couples Retreat	Billingsley, Peter
1745342636	2004	Cellular	Ellis, David R.
1745342637	2009	Humpday	Shelton, Lynn
1745342642	2010	Faster	Tillman, George
1745342644	2001	American Desi	Pandya, Piyush Dinker
1745342646	2009	Super Capers	Griggs, Ray
1745342647	2002	The Nazi Officer's Wife	Garbus, Liz
1745342649	2008	The Incredible Hulk	Leterrier, Louis
1745342650	2009	Not Forgotten	Soref, Dror
1745342651	2002	The Face of Evil: Reinhard Heydrich	Chesser, Chris; Beattie, Alan; Corry, John
1745342653	2002	Plan B	Yaitanes, Greg
1745342654	2010	Chasing 3000	Lanesey, Gregory J.
1745342657	2001	Pootie Tang	C. K., Louis
1745342666	2008	Diminished Capacity	Kinney, Terry
1745342671	2008	Shoot on Sight	Mundhra, Jag
1745342672	2010	Takers	Luessenhop, John
1745342674	2008	Ezra	Aduaka, Newton I.
1745342676	2002	The Transporter	Yuen, Cory
1745342677	2010	Best Worst Movie	Stephenson, Michael Paul
1745342678	2003	Ordinary Sinner	Davis, John Henry
1745342683	2004	Confessions of a Teenage Drama Queen	Sugarman, Sara
1745342684	2009	The Missing Person	Buschel, Noah
1745342687	2003	My Boss's Daughter	Zucker, David
1745342691	2002	The Man from Elysian Fields	Hickenlooper, George
1745342692	2004	The Incredibles	Bird, Brad
1745342693	2001	The Glass House	Sackheim, Daniel
1745342694	2004	Ladder 49	Russell, Jay
1745342695	2002	The Country Bears	Hastings, Peter
1745342697	2003	Blue Hill Avenue	Ross , Craig
1745342698	2010	Meskada	Sternfeld, Josh
1745342699	2001	Kill Me Later	Lustig, Dana
1745342700	2002	White Boy	Marino, John
1745342701	2002	Lawrence Bridges' "12"	Bridges, Lawrence
1745342702	2008	Milk	Van Sant, Gus
1745342703	2001	Domestic Disturbance	Becker, Harold
1745342708	2001	Hedwig and the Angry Inch	Mitchell, John Cameron
1745342709	2010	Skyline	Strause, Greg; Strause, Colin
1745342710	2008	Dark Streets	Samuels, Rachel
1745342711	2009	Underworld: Rise of the Lycans	Tatopoulos, Patrick
1745342712	2008	Meet Dave	Robbins, Brian
1745342715	2008	On the Other Hand, Death	Oliver, Ron
1745342746	2002	In Your Face	Tommasino, Tim
1745342749	2009	I Hope They Serve Beer in Hell	Gosse, Bob
1745342750	2010	Love & Other Drugs	Zwick, Edward
1745342753	2004	The Alamo	Hancock, John Lee
1745342758	2009	At the Edge of the World	Stone, Dan
1745342760	2004	Shark Tale	Jenson, Vicky; Bergeron, Bibo ; Letterman, Rob
1745342762	2009	Enlighten Up!	Churchill, Kate
1745342765	2002	Possession	LaBute, Neil
1745342769	2002	Paid in Full	Stone , Charles
1745342771	2008	Elegy	Coixet, Isabel
1745342772	2010	Leaves of Grass	Nelson, Tim Blake
1745342774	2004	Envy	Levinson, Barry
1745342778	2001	Songcatcher	Greenwald, Maggie
1745342782	2004	Los Angeles Plays Itself	Andersen, Thom
1745342784	2010	In My Sleep	Wolf, Allen
1745342788	2010	The Last Exorcism	Stamm, Daniel
1745342790	2008	Journey to the Center of the Earth	Brevig, Eric
1745342791	2003	Thirteen	Hardwicke, Catherine
1745342792	2009	Two Lovers	Gray, James
1745342793	2003	Tupac: Resurrection	Lazin, Lauren
1745342795	2007	Shadow Puppets	Winnick, Michael
1745342796	2008	RFK Must Die: The Assassination Of Bobby Kennedy	O'Sullivan, Shane
1745342798	2002	Heartbreak Hospital	Gerber, Ruedi
1745342799	2001	The Pledge	Penn, Sean
1745342803	2010	Tinker Bell and the Great Fairy Rescue	Raymond, Bradley
1745342804	2008	Semi-Pro	Alterman, Kent
1745342805	2010	Paper Man	Mulroney, Kieran; Mulroney, Michele
1745342806	2004	Sideways	Payne, Alexander
1745342808	2004	The Aviator	Scorsese, Martin
1745342811	2002	Signs	Shyamalan, M. Night
1745342815	2003	Bruce Almighty	Shadyac, Tom
1745342819	2004	Shrek 2	Adamson, Andrew; Asbury, Kelly; Vernon, Conrad
1745342820	2010	Heaven's Rain	Brown, Paul
1745342821	2010	Blue Valentine	Cianfrance, Derek
1745342822	2004	Bright Young Things	Fry, Stephen
1745342825	2002	Below	Twohy, David
1745342826	2009	The Informant!	Soderbergh, Steven
1745342829	2008	The Ruins	Smith, Carter
1745342830	2004	Riding Giants	Peralta, Stacy
1745342831	2009	The Blue Tooth Virgin	Brown, Russell
1745342832	2003	Calendar Girls	Cole, Nigel
1745342834	2009	Under Our Skin	Wilson, Andy Abrahams
1745342837	2002	Group	Freeman, Marilyn
1745342840	2008	Proud American	Ashman, Fred
1745342842	2001	The Gospel According to Philip K. Dick	Steensland, Mark
1745342843	2009	Crazy Heart	Cooper, Scott
1745342844	2003	Spy Kids 3D: Game Over	Rodriguez, Robert
1745342845	2008	Drillbit Taylor	Brill, Steven
1745342848	2001	John Carpenter's Ghosts of Mars	Carpenter, John
1745342850	2003	Friends and Family	Coury, Kristen
1745342853	2004	Meet the Fockers	Roach, Jay
1745342854	2002	A Dream in Hanoi	Weidlinger, Tom
1745342857	2003	Attitude	Nilsson, Rob
1745342858	2008	Frozen River	Hunt, Courtney
1745342861	2009	We Pedal Uphill	Tec, Roland
1745342864	2004	Anchorman: The Legend of Ron Burgundy	McKay, Adam
1745342865	2010	The Other Guys	McKay, Adam
1745342866	2003	Rugrats Go Wild	Virgien, Norton ; Eng, John
1745342867	2001	Dracula Sucks	Marshak, Philip
1745342868	2003	Pieces of April	Hedges, Peter
1745342869	2003	Radio	Tollin, Mike
1745342872	2003	Anything But Love	Cary, Robert
1745342874	2008	The Curious Case of Benjamin Button	Fincher, David
1745342878	2001	The Strange Case of Senor Computer	Sawyer, Tom
1745342879	2001	In Search of Peace -- Part One: 1948-1967	Trank, Richard
1745342880	2002	Slackers	Nicks, Dewey
1745342882	2002	Looking Through Lillian	Torem, Jake
1745342883	2003	Identity	Mangold, James
1745342888	2001	3000 Miles to Graceland	Lichtenstein, Demian
1745342892	2003	Forbidden Photographs: The Life and Work of Charles Gatewood	MacDonald, Bill
1745342894	2004	The Passion of the Reefer	Fickman, Andy
1745342896	2002	Star Trek Nemesis	Baird, Stuart
1745342898	2004	Starsky & Hutch	Phillips, Todd
1745342901	2010	Punching the Clown	Viens, Gregori
1745342907	2010	Lbs.	Bonifacio, Matthew
1745342909	2003	Laurel Canyon	Cholodenko, Lisa
1745342910	2003	The Rundown	Berg, Peter
1745342912	2001	Sweet November	O'Connor, Pat
1745342914	2002	Jane White Is Sick & Twisted	Latt, David Michael
1745342915	2004	Outfoxed: Rupert Murdoch's War on Journalism	Greenwald, Robert
1745342916	2002	The Gentleman Bandit	Alan, Jordan
1745342924	2004	A Slipping Down Life	Kalem, Toni
1745342925	2003	The Matrix Reloaded	Wachowski, Andy; Wachowski, Larry
1745342927	2008	The Midnight Meat Train	Kitamura, Ryuhei
1745342928	2002	Pumpkin	Broder, Adam Larson; Abrams, Tony R.
1745342929	2009	We Live in Public	Timoner, Ondi
1745342930	2003	Cabin Fever	Roth, Eli
1745342931	2008	Expelled: No Intelligence Allowed	Frankowski, Nathan
1745342932	2004	Garfield	Hewitt, Peter
1745342933	2002	OT: Our Town	Kennedy, Scott Hamilton
1745342934	2008	Smart People	Murro, Noam
1745342936	2008	Noise	Bean, Henry
1745342937	2009	Law Abiding Citizen	Gray, F. Gary
1745342938	2009	Shrink	Pate, Jonas
1745342941	2010	The Living Wake	Tryon, Sol
1745342943	2010	Love Ranch	Hackford, Taylor
1745357596	2009	My Life in Ruins	Petrie, Donald
1745357597	2001	Echoes of Enlightenment: A True Book of the Last Days of Daniel a Once and Future Prophet	Coplan, Daniel J.
1745357599	2010	Pop Star on Ice	Barba, David; Pellerito, James
1745357600	2010	Stone	Curran, John
1745357601	2008	Disaster Movie	Friedberg, Jason; Seltzer, Aaron
1745357603	2008	American Zombie	Lee, Grace
1745357604	2008	Spirit of the Marathon	Dunham, Jon
1745357605	2010	Music Makes a City	Brown, Owsley; Hiler, Jerome
1745357607	2009	Tenderness	Polson, John
1745357608	2010	Jim	Morris-Burke, Jeremy
1745357611	2008	Made of Honor	Weiland, Paul
1745357612	2009	Fantastic Mr. Fox	Anderson, Wes
1745357613	2009	Sorority Row	Hendler, Stewart
1745357615	2009	Big River Man	Maringouin, John
1745357616	2010	Regina Spektor: Live in London	Petty, Adria
1745357617	2003	Valley of Tears	Perry, Hart
1745357618	2008	August	Chick, Austin
1745357619	2008	Yes Man	Reed, Peyton
1745357620	2004	The Ladykillers	Coen, Joel; Coen, Ethan
1745357621	2009	The Windmill Movie	Olch, Alexander
1745357622	2010	Buried	Cortés, Rodrigo
1745357623	2001	A Knight's Tale	Helgeland, Brian
1745357624	2010	Countdown to Zero	Walker, Lucy
1745357625	2008	W.	Stone, Oliver
1745357626	2008	The X-Files: I Want to Believe	Carter, Chris
1745357628	2009	Turning Green	Aimette, Michael ; Hofmann, John G.
1745357635	2004	Shall We Dance	Chelsom, Peter
1745357639	2010	Alice in Wonderland	Burton, Tim
1745357641	2010	Dinner for Schmucks	Roach, Jay
1745357694	2010	Finding Bliss	Davis, Julie
1745357696	2010	Hiding Divya	Mirza, Rehana
1745357697	2010	Sex and the City 2	King, Michael Patrick
1745357698	2010	Dahmer vs. Gacy	Austin, Ford
1745357699	2008	The Rocker	Cattaneo, Peter
1745357703	2008	Good Dick	Palka, Marianna
1745357704	2009	Home	Haverstick, Mary
1745357705	2002	I Am Trying to Break Your Heart	Jones, Sam
1745357707	2008	The Secret Life of Bees	Prince-Bythewood, Gina
1745357708	2002	The Time Machine	Wells, Simon
1745357709	2009	The Messenger	Moverman, Oren
1745357710	2002	Blue Crush	Stockwell, John
1745357712	2001	Riding in Cars with Boys	Marshall, Penny
1745357713	2009	American Violet	Disney, Tim
1745357714	2004	The Cookout	Rivera, Lance
1745357715	2002	Mean Machine	Skolnick, Barry
1745357716	2004	Superstar in a Housedress: The Life and Legend of Jackie Curtis	Highberger, Craig B.
1745357717	2008	The Day the Earth Stood Still	Derrickson, Scott
1745357720	2001	Greenfingers	Hershman, Joel
1745357721	2001	The Operator	Dichter, Jon
1745357724	2001	Not Another Teen Movie	Gallen, Joel
1745357725	2008	The Grand	Penn, Zak
1745357727	2002	Showtime	Dey, Tom
1745357728	2010	The Spy Next Door	Levant, Brian
1745357729	2002	ivansxtc.	Rose, Bernard
1745357732	2003	Flesh for the Beast	West, Terry M.
1745357733	2004	Silver City	Sayles, John
1745357734	2001	Texas Night Train	Guy, Shanti
1745357735	2002	Ted Bundy	Bright, Matthew
1745357736	2001	Go Tigers!	Carlson, Kenneth A.
1745357738	2010	Queen of the Lot	Jaglom, Henry
1745357739	2004	Dawn of the Dead	Snyder, Zack
1745357741	2009	Not Easily Broken	Duke, Bill
1745357742	2008	Ping Pong Playa	Yu, Jessica
1745357895	2010	Why Am I Doing This?	Huang, Tom
1745357896	2008	Sex Drive	Anders, Sean
1745357897	2001	Tape	Linklater, Richard
1745357898	2003	National Security	Dugan, Dennis
1745357899	2002	Mr. Smith Gets a Hustler	McCrudden, Ian
1745357903	2004	Pride & Prejudice	Black, Andrew
1745357904	2004	White Chicks	Wayans, Keenen Ivory
1745357906	2004	Fat Albert	Zwick, Joel
1745357908	2001	Joe Dirt	Gordon, Dennie
1745357912	2004	When Will I Be Loved	Toback, James
1745357916	2002	Undercover Brother	Lee, Malcolm D.
1745357918	2002	Long Time Since	Anania, Jay
1745357920	2008	Space Chimps	DeMicco, Kirk
1745357922	2003	Capturing the Friedmans	Jarecki, Andrew
1745357924	2002	Enough	Apted, Michael
1745357926	2001	Money Buys Happiness	Lachow, Gregg
1745357928	2002	John Q.	Cassavetes, Nick
1745357929	2009	Chelsea on the Rocks	Ferrara, Abel
1745357931	2001	Pie in the Sky: The Brigid Berlin Story	Fremont, Vincent ; Fremont, Shelly Dunn
1745357933	2008	Harold & Kumar Escape from Guantanamo Bay	Hurwitz, Jon ; Schlossberg, Hayden
1745357937	2002	High Crimes	Franklin, Carl
1745357939	2002	Swimming	Siegel, Robert J.
1745357940	2001	A Chronicle of Corpses	McElhinney, Andrew Repasky
1745357944	2010	Joan Rivers: A Piece of Work	Stern, Ricki ; Sundberg, Annie
1745357948	2003	The Event	Fitzgerald, Thom
1745357950	2003	Zero Day	Coccio, Ben
1745357952	2002	Maryam	Serry, Ramin
1745357960	2003	It Runs in the Family	Schepisi, Fred
1745357965	2004	Spartan	Mamet, David
1745357968	2009	The Cove	Psihoyos, Louie
1745357972	2004	Mean Creek	Estes, Jacob Aaron
1745357982	2004	Win a Date with Tad Hamilton!	Luketic, Robert
1745358016	2002	Dragonfly	Shadyac, Tom
1745358021	2009	Brüno	Charles, Larry
1745358026	2003	The Fog of War	Morris, Errol
1745358030	2008	Shine a Light	Scorsese, Martin
1745358036	2008	Trouble the Water	Lessin, Tia ; Deal, Carl
1745358041	2008	The Cool School	Neville, Morgan
1745358049	2008	The Lodger	Ondaatje, David
1745358051	2010	Death at a Funeral	LaBute, Neil
1745358053	2010	You Again	Fickman, Andy
1745358055	2002	Deuces Wild	Kalvert, Scott
1745358057	2009	Black Dynamite	Sanders, Scott
1745358059	2010	Flooding with Love for the Kid	Oberzan, Zachary
1745358061	2009	Offshore	Cheklich, Diane
1745358064	2007	Who Is Norman Lloyd?	Sussman, Matthew
1745358065	2010	Inception	Nolan, Christopher
1745358066	2009	The Lightkeepers	Adams, Daniel
1745358067	2008	Stuck	Gordon, Stuart
1745358068	2003	Gigli	Brest, Martin
1745358069	2008	Wanted	Bekmambetov, Timur
1745358071	2009	The Boys: The Sherman Brothers' Story	Sherman, Jeffrey C. ; Sherman, Gregory V.
1745358075	2010	Cats & Dogs: The Revenge of Kitty Galore	Peyton, Brad
1745358076	2004	The Phantom of the Opera	Schumacher, Joel
1745358077	2010	Harry Potter and the Deathly Hallows: Part I	Yates, David
1745358078	2008	Were the World Mine	Gustafson, Tom
1745358079	2002	Standing in the Shadows of Motown	Justman, Paul
1745358080	2009	Drag Me to Hell	Raimi, Sam
1745358083	2010	Wall Street: Money Never Sleeps	Stone, Oliver
1745358085	2004	Spider-Man 2	Raimi, Sam
1745358088	2010	The Killing Jar	Young, Mark
1745358499	2008	10,000 BC	Emmerich, Roland
1745358501	2008	Another Gay Sequel: Gays Gone Wild!	Stephens, Todd
1745358502	2009	Robert Blecker Wants Me Dead	Schillinger, Ted
1745358504	2010	It's Kind of a Funny Story	Fleck, Ryan; Boden, Anna
1745358506	2008	The Haunting of Molly Hartley	Liddell, Mickey
1745358507	2004	Benji: Off the Leash!	Camp, Joe
1745358509	2001	Two Ninas	Turitz, Neil
1745358510	2002	Insomnia	Nolan, Christopher
1745358511	2004	Latter Days	Cox, C. Jay
1745358513	2009	Staten Island	DeMonaco, James
1745358516	2004	The Polar Express	Zemeckis, Robert
1745358517	2008	Fly Me to the Moon	Stassen, Ben
1745358518	2009	State of Play	Macdonald, Kevin
1745358520	2009	Watchmen	Snyder, Zack
1745358521	2002	Black Hawk Down	Scott, Ridley
1745358526	2010	Fresh	Joanes, Ana Sofia
1745358527	2010	The Crazies	Eisner, Breck
1745358528	2010	My Soul to Take	Craven, Wes
1745358537	2010	Last Day of Summer	Yudin, Vlad
1745358540	2003	Phone Booth	Schumacher, Joel
1745358544	2004	First Daughter	Whitaker, Forest
1745358550	2008	The Chronicles of Narnia: Prince Caspian	Adamson, Andrew
1745358552	2009	Collapse	Smith, Chris
1745358554	2009	The Ugly Truth	Luketic, Robert
1745358558	2009	Inkheart	Softley, Iain
1745358560	2004	Monster	Jenkins, Patty
1745358563	2009	Fired Up	Gluck, Will
1745358567	2008	The Memory Thief	Kofman, Gil
1745358573	2004	I, Robot	Proyas, Alex
1745358574	2010	Trash Humpers	Korine, Harmony
1745358577	2009	The Strip	Khan, Jameel
1745358582	2004	Plan Colombia: Cashing-In on the Drug-War Failure	Ungerman, Gerard ; Brohy, Audrey
1745358583	2008	Strange Wilderness	Wolf, Fred
1745358585	2004	Hidden Wars of Desert Storm	Ungerman, Gerard ; Brohy, Audrey
1745358586	2002	Thirteen Conversations About One Thing	Sprecher, Jill
1745358588	2008	Bonneville	Rowley, Christopher N.
1745358590	2008	We Are Wizards	Koury, Josh
1745358594	2008	Flashbacks of a Fool	Walsh, Baillie
1745358638	2009	The Haunting in Connecticut	Cornwell, Peter
1745358640	2010	She's Out of My League	Smith, Jim Field
1745358643	2009	Herb & Dorothy	Sasaki, Megumi
1745358645	2002	Chiefs	Junge, Daniel
1745358650	2008	Revolutionary Road	Mendes, Sam
1745358654	2009	Jazz in the Diamond District	Christian, Lindsey
1745358657	2004	The Singing Forest	Ameer, Jorge
1745358658	2010	Cheech and Chong's Hey Watch This	Charles, Christian
1745358660	2010	Robert Jay Lifton: Nazi Doctors	Karnick, Hannes; Richter, Wolfgang
1745358661	2002	Lucky Break	Cattaneo, Peter
1745358663	2003	Big Fish	Burton, Tim
1745358664	2004	After Freedom	Babaian, Vahé
1745358665	2004	Code 46	Winterbottom, Michael
1745358666	2002	Just a Kiss	Stevens, Fisher
1745358667	2004	Robot Stories	Pak, Greg
1745358669	2009	The Twilight Saga: New Moon	Weitz, Chris
1745358670	2001	Gangland	Camacho, Art
1745358671	2008	Extra Ordinary Barry	Stafford, Vivi
1745358673	2003	Peter Pan	Hogan, P. J.
1745358676	2009	The Hurt Locker	Bigelow, Kathryn
1745358679	2003	Southlander	Hanft, Steven
1745358683	2010	Extraordinary Measures	Vaughan, Tom
1745358685	2002	The Kid Stays in the Picture	Morgen, Brett ; Burstein, Nanette
1745358687	2004	The United States of Leland	Hoge, Matthew Ryan
1745358689	2001	The Invisibles	Stern, Noah
1745358691	2003	Love Don't Cost a Thing	Beyer, Troy
1745358695	2010	The Joneses	Borte, Derrick
1745358697	2009	My Bloody Valentine	Lussier, Patrick
1745358699	2002	Enigma	Apted, Michael
1745358703	2010	Our Family Wedding	Famuyiwa, Rick
1745358705	2010	Open Five	Audley, Kentucker
1745358878	2010	Burlesque	Antin, Steven
1745358879	2002	Kung Pow: Enter the Fist	Oedekerk, Steve
1745358883	2004	Scooby-Doo 2: Monsters Unleashed	Gosnell, Raja
1745358885	2010	Bitter Feast	Maggio, Joe
1745358886	2010	Red Hill	Hughes, Patrick
1745358890	2001	Rush Hour 2	Ratner, Brett
1745358893	2010	Con Artist	Sladek, Michael
1745358895	2008	Saw V	Hackl, David
1745358897	2010	Still Bill	Baker, Damani; Vlack, Alex
1745358901	2008	Flash of Genius	Abraham, Marc
1745358902	2009	Phoebe in Wonderland	Barnz, Daniel
1745358904	2003	The Recruit	Donaldson, Roger
1745358911	2002	Monsoon Wedding	Nair, Mira
1745358912	2003	Something's Gotta Give	Meyers, Nancy
1745358913	2003	Charlie's Angels: Full Throttle	McG
1745358914	2009	Women in Trouble	Gutierrez, Sebastian
1745358951	2008	Fall of Hyperion	Piano, Rex
1745358977	2009	Love N' Dancing	Iscove, Robert
1745358978	2008	Rambo	Stallone, Sylvester
1745358982	2002	Adaptation.	Jonze, Spike
1745358983	2008	Meet the Spartans	Friedberg, Jason; Seltzer, Aaron
1745358984	2009	Orphan	Collet-Serra, Jaume
1745358991	2008	Mirrors	Aja, Alexandre
1745358993	2002	Lilo & Stitch	Sanders, Chris; DeBlois, Dean
1745358995	2001	Legally Blonde	Luketic, Robert
1745359012	2002	Daydream Believer	Eisenstadt, Debra
1745359013	2002	The Tuxedo	Donovan, Kevin
1745359015	2001	ABCD	Patel, Krutin
1745359017	2010	Boxing Gym	Wiseman, Frederick
1745359020	2002	Skins	Eyre, Chris
1745359023	2009	Alexander the Last	Swanberg, Joe
1745359034	2003	Honey	Woodruff, Bille
1745359035	2001	Freaks, Glam Gods and Rock Stars	Ryan, John T.
1745359036	2008	Wendy and Lucy	Reichardt, Kelly
1745359038	2002	Night at the Golden Eagle	Rifkin, Adam
1745359039	2008	Never Apologize: A Personal Visit with Lindsay Anderson	Kaplan, Mike
[truncated: 28,707 more rows]
