# Supplementary material for: Long-term patterns of gender imbalance in an industry without ability or level of interest differences
Source: PLoS One. 2020 Apr 1;15(4):e0229662. doi: 10.1371/journal.pone.0229662 (PMC7112163; doi:10.1371/journal.pone.0229662)
Supplement: S3 File — (XLSX) [file pone.0229662.s010.xlsx]

## Sheet: Sheet1
AFI id	AFI name	IMDb name	IMDb person id	1161	55	2		1218
1746454624	Jed Prouty	Jed Prouty	nm0698985	1
1746454624		Spring Byington	nm0001981		1
1746454624	Joan Valerie	Joan Valerie	nm0884542	1
1746454624	Russell Gleason	Russell Gleason	nm0322345	1
1746454624	Ken Howell	Kenneth Howell	nm0398006	1
1746454624	George Ernest	George Ernest	nm0259638	1
1746454624	June Carlson	June Carlson	nm0137947	1
1746454624	Florence Roberts	Florence Roberts	nm0731095	1
1746454624	Billy Mahan	Billy Mahan	nm0536743	1
1746454624	Helen Ericson	Helen Ericson	nm0259148	1
1746454624	George Givot	George Givot	nm0321473	1
1746454624	Marvin Stephens	Marvin Stephens	nm0827102	1
1746454624	Harlan Briggs	Harlan Briggs	nm0109034	1
1746454624	Harry Shannon	Harry Shannon	nm0788288	1
1746454624	Jack Carson	Jack Carson	nm0007217	1
1746454624	Guy Repp	Guy Rapp	nm0710844	1
1746454624	Gladys Blake	Gladys Blake	nm0086560	1
1746454624	Esther Brodelet	Esther Brodelet	nm0110789	1
1746454624	Irma Wilson	Irma Wilson	nm0933521	1
1746454624	John Sheehan	John Sheehan	nm0790596	1
1746514953	Gladys Leslie	Gladys Leslie	nm0504109	1
1746514953	Isabel Vernon	Isabel Vernon	nm0894679	1
1746514953	Thomas A. Curran	Thomas A. Curran	nm0192882	1
1746514953	Jean Armour	Jean Armour	nm0035572	1
1746514953	Chester Morris	Chester Morris	nm0606431	1
1746514953	Ray Hallor	Ray Hallor	nm0356708	1
1746514953	Justus Barnes	Justus D. Barnes	nm0055661	1
1746514953	Carey L. Hastings	Carey L. Hastings	nm0368563	1
1746514953	Grace De Carlton	Grace DeCarlton	nm0213657	1
1746574210	Bing Russell	Bing Russell	nm0751032	1
1746574210	Bill Hale	Bill Hale	nm0354856	1
1746574210	Bernie Thomas	Bernie Thomas	nm0858521	1
1746574210	Eve Brent	Eve Brent	nm0107573	1
1746574210	Jack Harris	Jack Harris	nm0364794	1
1746574210	William Foster	Bill Coontz	nm0177806	1
1746574210	Chris Wayne	Chris Hughes	nm0400505	1
1746574210	Billy Hughes	Billy E. Hughes	nm0400475	1
1746574210	Whitey Hughes	Whitey Hughes	nm0401000	1
1746584674	Klondike	Klondike the Dog	nm1223737	1
1746584674	Arnold Gray	Arnold Gray	nm0336455	1
1746584674	Henry Hebert	Henry Hebert	nm0372872	1
1746584674	Robert Reault	Robert Reault	nm0714170	1
1746584674	Kathleen Collins	Kathleen Collins	nm0172431	1
1746584674	Alfred Fisher	Alfred Fisher	nm0279364	1
1746408718	Chuck Norris	Chuck Norris	nm0001569	1
1746408718	Mary Louise Weller	Mary Louise Weller	nm0919875	1
1746408718	Camila (as) Griggs	Camila Griggs	nm0341824	1
1746408718	Michael Cavanaugh	Michael Cavanaugh	nm0146938	1
1746408718	David Opatoshu	David Opatoshu	nm0649055	1
1746408718	Seiji Sakaguchi	Seiji Sakaguchi	nm0756987	1
1746408718	Frank Michael Liu	Frank Michael Liu	nm0490518	1
1746408718	Bob Minor	Bob Minor	nm0591567	1
1746408718	Lloyd Kino	Lloyd Kino	nm0455820	1
1746408718	Leigh Hamilton	Leigh Hamilton	nm0358014	1
1746408718	Howard Caine	Howard Caine	nm0128995	1
1746408718	Robert Emhardt	Robert Emhardt	nm0256364	1
1746408718	Roger Behrstock	Roger Behrstock	nm0067116	1
1746408718	Jimmy Shaw	Jimmy Shaw	nm2147673	1
1746408718	Behrouz Gramian	Behrouz Gramian	nm0334529	1
1746408718	J. B. Bennett	J.B. Bennett	nm0071803	1
1746408718	Ken Argent	Ken Argent	nm0034466	1
1746408718	Bobby Shum	Bobby Shum	nm0795796	1
1746408718	Richard Norton	Richard Norton	nm0636280	1
1746408718	Randy Channell	Randy Channell	nm0151910	1
1746408718	Malcolm Lomax	Malcolm Lomax	nm0518267	1
1746408718	Peter Gee	Peter Gee	nm0311560	1
1746408718	Steve Hulin	Steve Hulin	nm0401380	1
1746408718	Alan Marcus	Alan Marcus	nm0546059	1
1746408718	Anna Chan	Anna Chan	nm0150794	1
1746408718	Nelson Welch	Nelson Welch	nm0919623	1
1746408718	Tony Leung	Tony Chiu	nm0504897	1
1746408718	Mike Lovett	Mike Lovett	nm0522682	1
1746408718	Anita Lee	Anita Lee	nm0496809	1
1746408718	Sin Wai Ying	Sin Wai Ying	nm2683546	1
1746408718	Ben Leung	Ben Leung	nm0504912	1
1746408718	May Cheung	May Cheung	nm0156531	1
1746408718	Cheng Shu Fung	Cheng Shu Fung	nm2678038	1
1746408718	Brian Langley	Brian Langley	nm0486504	1
1746408718	Junghee Lee	Junghee Lee	nm2672318	1
1746408718	Misom Lee	Misom Lee	nm2560475	1
1746408718	Woo In Rhee	Woo In Rhee	nm2674486	1
1746408718	Kiku	Kiku	nm2667632	1
1746408718	Susie Hall	Susie Hall	nm0356136	1
1746408718	Eugene Choy	Eugene Choy	nm0159568	1
1746408718	Bertha Chan	Bertha Chan	nm0150803	1
1745271929	Mark Wahlberg	Mark Wahlberg	nm0000242	1
1745271929	Joaquin Phoenix	Joaquin Phoenix	nm0001618	1
1745271929	Charlize Theron	Charlize Theron	nm0000234	1
1745271929		James Caan	nm0001001		1
1745271929	Ellen Burstyn	Ellen Burstyn	nm0000995	1
1745271929	Faye Dunaway	Faye Dunaway	nm0001159	1
1746484711	Theda Bara	Theda Bara	nm0000847	1
1746484711	Victor Kennard	Victor Kennard	nm0447855	1
1746484711	Florence Martin	Florence Martin	nm0552283	1
1746484711	Anthony Merlo	Tony Merlo	nm0581050	1
1746484711	Jack Ridgeway	Jack Ridgeway	nm0725909	1
1746484711	Hugh Thompson	Hugh Thompson	nm0860216	1
1746484711	Henry Warwick	Henry Warwick	nm0913240	1
1746394227	Jay Baker	Jay Baker	nm0048554	1
1746394227	Pat Barlow	Pat Barlow	nm0055270	1
1746394227	Lloyd Berry	Lloyd Berry	nm0077615	1
1746394227	Deborah Foreman	Deborah Foreman	nm0286033	1
1746394227	Deborah Goodrich	Deborah Goodrich	nm0329301	1
1746394227	Tom Heaton	Tom Heaton	nm0372784	1
1746394227	Leah King Pinsent	Leah Pinsent	nm0684522	1
1746394227	Mike Nomad	Mike Nomad	nm0634549	1
1746394227	Ken Olandt	Ken Olandt	nm0645949	1
1746394227	Griffin O`Neal	Griffin O'Neal	nm0641906	1
1746394227	Clayton Rohner	Clayton Rohner	nm0737553	1
1746394227	Amy Steel	Amy Steel	nm0824386	1
1746394227	Thomas F. Wilson	Thomas F. Wilson	nm0001855	1
1746520363	Kenneth McDonald	Kenneth MacDonald	nm1129390	1
1746520363	Virginia Warwick	Virginia Warwick	nm0913278	1
1746520363	Geno Corrado	Gino Corrado	nm0180679	1
1746520363	Martin Turner	Martin Turner	nm0877746	1
1746520363	Alphonse Martell	Alphonse Martell	nm0551536	1
1746520363	Robert Barnes	Robert Barnes	nm0055754	1
1746584102	Kay Kyser	Kay Kyser	nm0477517	1
1746584102	Adolphe Menjou	Adolphe Menjou	nm0579663	1
1746584102	May Robson	May Robson	nm0733480	1
1746584102	Lucille Ball	Lucille Ball	nm0000840	1
1746584102	Dennis O'Keefe	Dennis O'Keefe	nm0641454	1
1746584102	Edward Everett Horton	Edward Everett Horton	nm0002143	1
1746584102	Roscoe Karns	Roscoe Karns	nm0439850	1
1746584102	Moroni Olsen	Moroni Olsen	nm0647752	1
1746584102	Hobart Cavanaugh	Hobart Cavanaugh	nm0146928	1
1746584102	Ginny Simms	Ginny Simms	nm0799963	1
1746584102	Harry Babbitt	Harry Babbitt	nm0044808	1
1746584102	Sully Mason	Sully Mason	nm0556970	1
1746584102	Ish Kabibble	M.A. Bogue	nm0091928	1
1746584102	Dorothy Lovett	Dorothy Lovett	nm0522662	1
1746584102	Lillian West	Lillian West	nm0922203	1
1746584102	Dennis Tankard	Denis Tankard	nm0849528	1
1746584102	Jane Goude	Jane Goude	nm0332142	1
1746584102	Kathryn Adams	Kathryn Adams	nm0011116	1
1746584102	Effie Parnell	Effie Laird	nm0481960	1
1746584102	Charles Doehrer	Charles Doehrer	nm0991628	1
1746454023	Ole Olsen	Ole Olsen	nm0646337	1
1746454023	Chic Johnson	Chic Johnson	nm0424765	1
1746454023	Martha Raye	Martha Raye	nm0713106	1
1746454023	Hugh Herbert	Hugh Herbert	nm0001890	1
1746454023	Jane Frazee	Jane Frazee	nm0292471	1
1746454023	Robert Paige	Robert Paige	nm0656745	1
1746454023	Mischa Auer	Mischa Auer	nm0041681	1
1746454023	Richard Lane	Richard Lane	nm0485518	1
1746454023	Lewis Howard	Lewis Howard	nm0397459	1
1746454023	Clarence Kolb	Clarence Kolb	nm0463882	1
1746454023	Nella Walker	Nella Walker	nm0908063	1
1746454023	Shemp Howard	Shemp Howard	nm0397602	1
1746454023	Elisha Cook	Elisha Cook Jr.	nm0176879	1
1746454023	Frank Darien	Frank Darien	nm0201227	1
1746454023	Katherine Johnson	Catherine Johnson	nm0424734	1
1746454023	Gus Schilling	Gus Schilling	nm0771696	1
1746454023	The Six Hits	The Six Hits	nm1310201	1
1746454023	Slim & Slam	Slim Gaillard	nm0301254	1
1746454023	Slim & Slam	Slam Stewart	nm0829836	1
1746454023	Harlem Congeroo Dancers	Ann Johnson	nm0424505	1
1746454023	Harlem Congeroo Dancers	Frankie Manning	nm0543278	1
1746454023	Olive Hatch Water Ballet	Olive Hatch	nm0368743	1
1746565991	Rory Calhoun	Rory Calhoun	nm0001983	1
1746565991	Kristine Miller	Kristine Miller	nm0588767	1
1746565991	Andrew Duggan	Andrew Duggan	nm0240887	1
1746565991	Yvette Dugay	Yvette Duguay	nm0241009	1
1746565991	Peter Whitney	Peter Whitney	nm0926338	1
1746565991	Eugene Iglesias	Eugene Iglesias	nm0407094	1
1746565991	Robert Burton	Robert Burton	nm0123699	1
1746514872	Naomi Childers	Naomi Childers	nm0157522	1
1746514872		Marc McDermott	nm0531584		1
1746514872	Templar Saxe	Templar Saxe	nm0768283	1
1746514872	William Shea	William Shea	nm0790360	1
1746514872	Katherine Lewis	Katherine Lewis	nm0507411	1
1746580268	Alice Faye	Alice Faye	nm0269647	1
1746580268	Don Ameche	Don Ameche	nm0000747	1
1746580268	J. Edward Bromberg	J. Edward Bromberg	nm0111297	1
1746580268	Alan Curtis	Alan Curtis	nm0193232	1
1746580268	Stuart Erwin	Stuart Erwin	nm0260020	1
1746580268	Jed Prouty	Jed Prouty	nm0698985	1
1746580268	Buster Keaton	Buster Keaton	nm0000036	1
1746580268	Donald Meek	Donald Meek	nm0576083	1
1746580268	George Givot	George Givot	nm0321473	1
1746580268	Al Jolson	Al Jolson	nm0427231	1
1746580268	Eddie Collins	Eddie Collins	nm0172287	1
1746580268	Hank Mann	Hank Mann	nm0003424	1
1746580268	Heinie Conklin	Heinie Conklin	nm0174692	1
1746580268	James Finlayson	James Finlayson	nm0278006	1
1746580268	Chick Chandler	Chick Chandler	nm0151334	1
1746580268	Robert Lowery	Robert Lowery	nm0523225	1
1746580268	Russell Hicks	Russell Hicks	nm0382954	1
1746580268	Ben Welden	Ben Welden	nm0919700	1
1746580268	Willie Fung	Willie Fung	nm0298699	1
1746580268	Paul Stanton	Paul Stanton	nm0822792	1
1746580268	Mary Forbes	Mary Forbes	nm0285376	1
1746580268	Joseph Crehan	Joseph Crehan	nm0003277	1
1746580268	Irving Bacon	Irving Bacon	nm0045784	1
1746580268	Ben Turpin	Ben Turpin	nm0878035	1
1746580268	Chester Conklin	Chester Conklin	nm0174682	1
1746580268	Marjorie Beebe	Marjorie Beebe	nm0066259	1
1746580268	Frederick Burton	Frederick Burton	nm0123579	1
1746580268	Lee Duncan	Lee Duncan	nm0242022	1
1746580268	Rin Tin Tin	Rin Tin Tin Jr.	nm1168072	1
1746502168	Irene Castle	Irene Castle	nm0145274	1
1746502168	Ward Crane	Ward Crane	nm0186440	1
1746502168	Charles Gerard	Charles K. Gerrard	nm0314699	1
1746502168	Howard Truesdale	Howard Truesdale	nm0874124	1
1746502168	Tom Murray	Tom Murray	nm0615306	1
1746393122	Anthony Perkins	Anthony Perkins	nm0000578	1
1746393122	Diana Scarwid	Diana Scarwid	nm0769311	1
1746393122	Jeff Fahey	Jeff Fahey	nm0001194	1
1746393122	Roberta Maxwell	Roberta Maxwell	nm0561809	1
1746393122	Hugh Gillin	Hugh Gillin	nm0318761	1
1746393122	Lee Garlington	Lee Garlington	nm0307600	1
1746393122	Robert Alan Browne	Robert Alan Browne	nm0115067	1
1746393122	Gary Bayer	Gary Bayer	nm0062937	1
1746393122	Patience Cleveland	Patience Cleveland	nm0166495	1
1746393122	Juliette Cummins	Juliette Cummins	nm0192017	1
1746393122	Steve Guevara	Steve Guevara	nm0346492	1
1746393122	Kay Heberle	Kay Heberle	nm0372852	1
1746393122	Donovan Scott	Donovan Scott	nm0779073	1
1746393122	Karen Hensel	Karen Hensel	nm0378088	1
1746393122	Jack Murdock	Jack Murdock	nm0613789	1
1746393122	Katt Shea Ruben	Katt Shea	nm0002240	1
1746393122	Hugo L. Stanger	Hugo Stanger	nm0822230	1
1746393122	Lisa Ives	Lisa Ives	nm0412340	1
1746393122	Angele Ritter	Angele Ritter	nm0728717	1
1746393122	Diane Rodriguez	Diane Rodriguez	nm0735290	1
1746393122	Virginia Gregg	Virginia Gregg	nm0339615	1
1746465003	Rita Hayworth	Rita Hayworth	nm0000028	1
1746465003	Victor Mature	Victor Mature	nm0001514	1
1746465003	John Sutton	John Sutton	nm0840330	1
1746465003	Carole Landis	Carole Landis	nm0484808	1
1746465003	James Gleason	James Gleason	nm0322299	1
1746465003	Phil Silvers	Phil Silvers	nm0799014	1
1746465003	Walter Catlett	Walter Catlett	nm0146185	1
1746465003	Mona Maris	Mona Maris	nm0548056	1
1746465003	Frank Orth	Frank Orth	nm0650995	1
1746465003	Stanley Andrews	Stanley Andrews	nm0003224	1
1746465003	Margaret Moffat	Margaret Moffatt	nm9642584	1
1746465003	Libby Taylor	Libby Taylor	nm0852774	1
1746465003	John Kelly	John Kelly	nm0446503	1
1746465003	Curt Bois	Curt Bois	nm0092290	1
1746465003	Hermes Pan	Hermes Pan	nm0659009	1
1746465003	Gregory Gaye	Gregory Gaye	nm0310843	1
1746465003	Andrew Tombes	Andrew Tombes	nm0866558	1
1746465003	Albert Conti	Albert Conti	nm0176302	1
1746465003	Charles Arnt	Charles Arnt	nm0036792	1
1746422299	Josh Hamilton	Josh Hamilton	nm0357979	1
1746422299		Samuel Gould	nm0332489		1
1746422299		Catherine Kellner	nm0446070		1
1746422299		Jonathan Baumbach	nm0062263		1
1746422299		John Lehr	nm0499856		1
1746422299	Olivia d'Abo	Olivia d'Abo	nm0001882	1
1746422299		Peter Czernin	nm0194446		1
1746422299		Carlos Jacott	nm0415070		1
1746422299	Chris Eigeman	Chris Eigeman	nm0001177	1
1746422299		Eric Stoltz	nm0000655		1
1746422299		Eliza Roberts	nm0731067		1
1746422299	Jason Wiles	Jason Wiles	nm0005556	1
1746422299	Parker Posey	Parker Posey	nm0000205	1
1746555503	Jack Kelly	Jack Kelly	nm0446438	1
1746555503	Hildy Parks	Hildy Parks	nm0662955	1
1746555503	Vince Edwards	Vince Edwards	nm0250436	1
1746555503	John Cassavetes	John Cassavetes	nm0001023	1
1746555503	David Cross	David Cross	nm0189143	1
1746555503	Edward Marr	Eddie Marr	nm0549979	1
1746555503	Jack Kruschen	Jack Kruschen	nm0472816	1
1746555503	Joyce McCluskey	Joyce McCluskey	nm0566063	1
1746555503	Jonathan Hale	Jonathan Hale	nm0354947	1
1746555503	Barney Phillips	Barney Phillips	nm0680237	1
1746555503	Roy Neal	Roy Neal	nm0623671	1
1746555503	Joel Marston	Joel Marston	nm0551337	1
1746555503	Guy Kingsford	Guy Kingsford	nm0455490	1
1746555503		Stanley Andrews	nm0003224		1
1746555503	Charles Herbert	Charles Herbert	nm0378517	1
1746555503		John Phillips	nm0680511		1
1746555503		Barbara Woodell	nm0940234		1
1746555503		William Woodson	nm0940880		1
1746555503	Nancy Dee Zane	Nancy Zane	nm0952929	1
1746198114	Sally Kirkland	Sally Kirkland	nm0000476	1
1746198114	Robert Blankshine	Robert Blankshine	nm0087599	1
1746198114	Darlene Cotton	Darlene Cotton	nm0183082	1
1746198114	Phoebe Dorin	Phoebe Dorin	nm0233681	1
1746198114	Julie Garfield	Julie Garfield	nm0307278	1
1746198114	Lois Markle	Lois Markle	nm0548530	1
1746198114	Megan McCormick	Megan McCormick	nm0566573	1
1746198114	Nancy MacKay	Nancy MacKay	nm0533198	1
1746198114	Michael McGuire	Michael McGuire	nm0570263	1
1746198114	Kevin O'Connor	Kevin O'Connor	nm0640409	1
1746198114	Jane Marla Robbins	Jane Marla Robbins	nm0730372	1
1746198114	Lynn Swann	Lynn Swan	nm0841606	1
1746198114	Joanna Vischer	Joanna Vischer	nm0899543	1
1746198114	Viveca Lindfors	Viveca Lindfors	nm0511798	1
1746515040	Grace Darmond	Grace Darmond	nm0201472	1
1746515040	Philo McCullough	Philo McCullough	nm0567224	1
1746515040	Jack Richardson	Jack Richardson	nm0724586	1
1746515040	Robert Agnew	Robert Agnew	nm0013149	1
1746515040	Derelys Perdue	Derelys Perdue	nm0672971	1
1746503025	Helen Gardner	Helen Gardner	nm0306947	1
1746503025	L. Rogers Lytton	L. Rogers Lytton	nm0529368	1
1746503025	J. Herbert Frank	J. Herbert Frank	nm0290962	1
1746503025	Paul Scardon	Paul Scardon	nm0769144	1
1746503025	Templer Saxe	Templar Saxe	nm0768283	1
1746578014	Nancy Carroll	Nancy Carroll	nm0007216	1
1746578014	George Murphy	George Murphy	nm0614278	1
1746578014	Donald Cook	Donald Cook	nm0007219	1
1746578014	Raymond Walburn	Raymond Walburn	nm0906940	1
1746578014	Arthur Hohl	Arthur Hohl	nm0389824	1
1746578014	Inez Courtney	Inez Courtney	nm0183918	1
1746578014	Robert Allen	Robert Allen	nm0020979	1
1746578014	Clara Blandick	Clara Blandick	nm0087404	1
1746578014	Arthur Hoyt	Arthur Hoyt	nm0398446	1
1746578014	Josephine Whittell	Josephine Whittell	nm0926475	1
1746578014	Arthur Vinton	Arthur Vinton	nm0899129	1
1746578014	Ray Mayer	Ray Mayer	nm0562492	1
1746578014	Ray Cooke	Ray Cooke	nm0177485	1
1746578014	Huey White	Huey White	nm0924873	1
1746465060	Alan Ladd	Alan Ladd	nm0000042	1
1746465060	Gail Russell	Gail Russell	nm0751149	1
1746465060	William Bendix	William Bendix	nm0000904	1
1746465060	June Duprez	June Duprez	nm0243454	1
1746465060	Lowell Gilmore	Lowell Gilmore	nm0319557	1
1746465060	Edith King	Edith King	nm0454678	1
1746465060	Paul Singh	Paul Singh	nm0802191	1
1746465060	Gavin Muir	Gavin Muir	nm0611351	1
1746465060	John Whitney	John Whitney	nm0353110	1
1746465060	Benson Fong	Benson Fong	nm0284538	1
1746454360	Bill Elliott	Bill Elliott	nm0254381	1
1746454360	Tex Ritter	Tex Ritter	nm0728811	1
1746454360	Judith Linden	Judith Linden	nm0511619	1
1746454360	Dub Taylor	Dub Taylor	nm0852305	1
1746454360	Guy Usher	Guy Usher	nm0882322	1
1746454360	Rick Anderson	Rick Anderson	nm0027331	1
1746454360	Kenneth Harlan	Kenneth Harlan	nm0363218	1
1746454360	Pierce Lyden	Pierce Lyden	nm0527973	1
1746454360	Francis Walker	Francis Walker	nm0907733	1
1746454360	Harrison Greene	Harrison Greene	nm0337893	1
1746454360	Jack Rockwell	Jack Rockwell	nm0734340	1
1746520813	Betty Compson	Betty Compson	nm0173993	1
1746520813	Ricardo Cortez	Ricardo Cortez	nm0007220	1
1746520813	Ernest Torrence	Ernest Torrence	nm0868458	1
1746520813	Wallace Beery	Wallace Beery	nm0000891	1
1746520813	George Bancroft	George Bancroft	nm0051628	1
1746520813	Frank Lackteen	Frank Lackteen	nm0480156	1
1746520813	John Fox	Johnny Fox	nm0289074	1
1746520813	William Turner	William H. Turner	nm0877941	1
1746520813	Al Hart	Al Hart	nm0366133	1
1746520813	Charles Gerson	Charles Gerson	nm0314869	1
1746520813	Rose Tapley	Rose Tapley	nm0850033	1
1746520813	Vondell Darr	Vondell Darr	nm0201576	1
1746566173	Frank Sinatra	Frank Sinatra	nm0000069	1
1746566173	Eleanor Parker	Eleanor Parker	nm0662223	1
1746566173	Kim Novak	Kim Novak	nm0001571	1
1746566173	Arnold Stang	Arnold Stang	nm0822205	1
1746566173	Darren McGavin	Darren McGavin	nm0569000	1
1746566173	Robert Strauss	Robert Strauss	nm0833865	1
1746566173	John Conte	John Conte	nm0176235	1
1746566173	Doro Merande	Doro Merande	nm0580109	1
1746566173	George E. Stone	George E. Stone	nm0831889	1
1746566173	George Mathews	George Mathews	nm0558636	1
1746566173	Leonid Kinskey	Leonid Kinskey	nm0455893	1
1746566173	Emile Meyer	Emile Meyer	nm0583093	1
1746577772	Melvyn Douglas	Melvyn Douglas	nm0002048	1
1746577772	Miki Morita	Miki Morita	nm0605723	1
1746577772	Onslow Stevens	Onslow Stevens	nm0828668	1
1746577772	Everett Brown	Everett Brown	nm0113548	1
1746577772	Billy McClain	Billy McClain	nm0565595	1
1746577772	William H. Dunn	William R. Dunn	nm0242800	1
1746577772	Frank Lackteen	Frank Lackteen	nm0480156	1
1746577772	Noble Johnson	Noble Johnson	nm0425903	1
1746532713	Doris May	Doris May	nm0561931	1
1746532713	Creighton Hale	Creighton Hale	nm0354878	1
1746532713	Ralph Lewis	Ralph Lewis	nm0507635	1
1746532713	Rosemary Theby	Rosemary Theby	nm0857302	1
1746532713	Stuart Holmes	Stuart Holmes	nm0392059	1
1746532713	ZaSu Pitts	Zasu Pitts	nm0686032	1
1746532713	Gale Henry	Gale Henry	nm0377830	1
1746532713	Dot Farley	Dot Farley	nm0267638	1
1746532713	Louise Fazenda	Louise Fazenda	nm0269771	1
1746532713	Dale Fuller	Dale Fuller	nm0298202	1
1746532713	Edward Jobson	Edward Jobson	nm0423424	1
1746532713	Spike Rankin	Caroline Rankin	nm0710240	1
1746532713	Harry Lorraine	Harry Lorraine	nm0521115	1
1746532713	Sidney D'Albrook	Sidney D'Albrook	nm0194939	1
1746532713	Tiny Ward	Tiny Ward	nm0911883	1
1746532713	Earl Montgomery	Earl Montgomery	nm0599770	1
1746532713	Hazel Keener	Hazel Keener	nm0444753	1
1746532713	Julanne Johnston	Julanne Johnston	nm0426710	1
1746532713	William De Vaull	William De Vaull	nm0212051	1
1746532713	Hank Mann	Hank Mann	nm0003424	1
1746532713	Chester Conklin	Chester Conklin	nm0174682	1
1746532713	Snitz Edwards	Snitz Edwards	nm0250366	1
1746532713	William Dyer	William Dyer	nm0245802	1
1746532713	Harry Todd	Harry Todd	nm0865178	1
1746532713	Billy Franey	Billy Franey	nm0290767	1
1746532713	Victor Potel	Victor Potel	nm0693055	1
1746585424	Edward G. Robinson	Edward G. Robinson	nm0000064	1
1746585424	Ann Sothern	Ann Sothern	nm0815433	1
1746585424	Humphrey Bogart	Humphrey Bogart	nm0000007	1
1746585424	Donald Crisp	Donald Crisp	nm0187981	1
1746585424	Ralph Bellamy	Ralph Bellamy	nm0000897	1
1746585424	Allen Jenkins	Allen Jenkins	nm0420765	1
1746585424	Charles D. Brown	Charles D. Brown	nm0113184	1
1746585424	Cecil Kellaway	Cecil Kellaway	nm0445523	1
1746585424	Morgan Conway	Morgan Conway	nm0176747	1
1746585424	Richard Lane	Richard Lane	nm0485518	1
1746585424	Paul Guilfoyle	Paul Guilfoyle	nm0002116	1
1746585424	John Ridgely	John Ridgely	nm0725891	1
1746585424	Joseph Crehan	Joseph Crehan	nm0003277	1
1746585424	Wilfred Lucas	Wilfred Lucas	nm0524306	1
1746585424	Tom Tyler	Tom Tyler	nm0878927	1
1746585424	Dick Wessel	Dick Wessel	nm0921799	1
1746585424	Granville Bates	Granville Bates	nm0060912	1
1746585424	Paul Phillips	Paul Phillips	nm0680695	1
1746585424	Don Rowan	Don Rowan	nm0746394	1
1746585424	Nanette Vallon	Nanette Vallon	nm0885196	1
1746585424	Tim Ryan	Tim Ryan	nm0752878	1
1746585424	Joe Caits	Joe Caits	nm0129113	1
1746585424	Pat Gleason	Pat Gleason	nm0322334	1
1746585424	Tommy Baker	Tommy Baker	nm0048989	1
1746582954	Madeleine Carroll	Madeleine Carroll	nm0140914	1
1746582954	Henry Fonda	Henry Fonda	nm0000020	1
1746582954	Leo Carrillo	Leo Carrillo	nm0140504	1
1746582954	John Halliday	John Halliday	nm0356568	1
1746582954	Reginald Denny	Reginald Denny	nm0219666	1
1746582954	Vladimir Sokoloff	Vladimir Sokoloff	nm0812453	1
1746582954	Robert Warwick	Robert Warwick	nm0913094	1
1746582954	Fred Kohler	Fred Kohler	nm0463264	1
1746582954	Carlos De Valdez	Carlos De Valdez	nm0212018	1
1746582954	Peter Godfrey	Peter Godfrey	nm0324013	1
1746582954	Nick Thompson	Nick Thompson	nm0860549	1
1746582954	Rosina Galli	Rosina Galli	nm0302873	1
1746582954	Wm. B. Davidson	William B. Davidson	nm0203527	1
1746582954	Lupita Tovar	Lupita Tovar	nm0869830	1
1746582954	Katherine DeMille	Katherine DeMille	nm0218490	1
1746582954	George Byron	George Houston	nm0396829	1
1746509222	Monte Blue	Monte Blue	nm0089524	1
1746509222	Willard Louis	Willard Louis	nm0521919	1
1746509222	Pat Moore	Pat Moore	nm0601706	1
1746509222	Pierre Gendron	Pierre Gendron	nm0312707	1
1746509222	Carlton Miller	Carl Miller	nm0588033	1
1746509222	Rosa Rosanova	Rosa Rosanova	nm0741022	1
1746509222	Marie Prevost	Marie Prevost	nm0696679	1
1746509222	Winifred Bryson	Winifred Bryson	nm0117479	1
1746509222	Brandon Hurst	Brandon Hurst	nm0403582	1
1746509222	Rose Dione	Rose Dione	nm0227946	1
1746509222	Trilby Clark	Trilby Clark	nm0164583	1
1746509222		Rosita Marstini	nm0551347		1
1746561328	Robert Francis	Robert Francis	nm0290295	1
1746561328	Donna Reed	Donna Reed	nm0001656	1
1746561328	May Wynn	May Wynn	nm0943986	1
1746561328	Phil Carey	Philip Carey	nm0137023	1
1746561328	Onslow Stevens	Onslow Stevens	nm0828668	1
1746561328	Peggy Converse	Peggy Converse	nm0176592	1
1746561328	Roy Roberts	Roy Roberts	nm0731507	1
1746561328	Jack Kelly	Jack Kelly	nm0446438	1
1746561328	Stuart Randall	Stuart Randall	nm0709695	1
1746561328	Eugene Iglesias	Eugene Iglesias	nm0407094	1
1746561328	Frank deKova	Frank DeKova	nm0215308	1
1746561328	John War Eagle	John War Eagle	nm0911272	1
1746561328	Ralph Dumke	Ralph Dumke	nm0241589	1
1746424227	Lupino Lane					1
1746424227		Fredric March	nm0545298		1
1746573748	Judy Holliday	Judy Holliday	nm0391062	1
1746573748	Richard Conte	Richard Conte	nm0002017	1
1746573748	Salvatore Baccaloni	Salvatore Baccaloni	nm0045226	1
1746573748	Esther Minciotti	Esther Minciotti	nm0591034	1
1746573748	Joe De Santis	Joe De Santis	nm0211460	1
1746573748	Silvio Minciotti	Silvio Minciotti	nm0591035	1
1746573748	Penny Santon	Penny Santon	nm0763842	1
1746573748	Arthur Lovejoy	Arthur Lovejoy	nm0522477	1
1746573748	Eleanor Audley	Eleanor Audley	nm0041598	1
1746573748	Trudy Marshall	Trudy Marshall	nm0551221	1
1746573748	Walter Conrad	Walter Conrad	nm0175742	1
1746573748	Sam Gilman	Sam Gilman	nm0319462	1
1746467009	Dolly Ledgerwood Matters	Dollie Ledgerwood Matters	nm0559829	1
1746467009	O. A. C. Lund	O.A.C. Lund	nm0526226	1
1746467009	George A. Siegmann	George Siegmann	nm0797094	1
1746467009	Mabel Bardine	Mabel Bardine	nm0054283	1
1746467009	Patrick Calhoun	Patrick Calhoun	nm0129932	1
1746467009	Thomas Flynn	Thomas Flynn	nm0283636	1
1746467009	F. D. Wood	F.D. Wood	nm0939699	1
1745340029	Sandra Bullock	Sandra Bullock	nm0000113	1
1745340029	Hugh Grant	Hugh Grant	nm0000424	1
1745340029	Alicia Witt	Alicia Witt	nm0001860	1
1745340029	Dana Ivey	Dana Ivey	nm0412374	1
1745340029	Robert Klein	Robert Klein	nm0458951	1
1746474946	Jane Frazee	Jane Frazee	nm0292471	1
1746474946	William Marshall	William Marshall	nm0550777	1
1746474946	Gail Patrick	Gail Patrick	nm0665850	1
1746474946	Kenny Baker	Kenny Baker	nm0048653	1
1746474946	Victor McLaglen	Victor McLaglen	nm0572142	1
1746474946	Irene Rich	Irene Rich	nm0723658	1
1746474946	James Ellison	James Ellison	nm0255199	1
1746474946	Janet Martin	Janet Martin	nm0552471	1
1746474946	Franklin Pangborn	Franklin Pangborn	nm0659427	1
1746474946	Gus Schilling	Gus Schilling	nm0771696	1
1746474946	Charles Arnt	Charles Arnt	nm0036792	1
1746474946	Lou Nova	Lou Nova	nm0636767	1
1746474946	Emory Parnell	Emory Parnell	nm0663183	1
1746524676	Edna Goodrich	Edna Goodrich	nm0329303	1
1746524676	George Henry	George Henry	nm0377832	1
1746524676	William B. Davidson	William B. Davidson	nm0203527	1
1746524676	John Hopkins	Jack Hopkins	nm0394182	1
1746570002	Joe De Rita	Joe DeRita	nm0220388	1
1746570002	Larry Fine	Larry Fine	nm0004310	1
1746570002	Moe Howard	Moe Howard	nm0002935	1
1746570002	Carol Christensen	Carol Christensen	nm0159742	1
1746570002	Edson Stroll	Edson Stroll	nm0834866	1
1746570002	Emil Sitka	Emil Sitka	nm0803238	1
1746570002	George Neise	George N. Neise	nm0624883	1
1746570002	Rayford Barnes	Rayford Barnes	nm0055736	1
1746570002	Norman Leavitt	Norman Leavitt	nm0495396	1
1746570002	Nestor Paiva	Nestor Paiva	nm0656980	1
1746570002	Peter Dawson	Don Lamond	nm0483620	1
1746570002	Peter Brocco	Peter Brocco	nm0110480	1
1746570002	Thomas Glynn	Thomas Glynn	nm0323373	1
1746570002	Jean Charney	Jean Charney	nm0153364	1
1746570002		Peter Dawson	nm0206229		1
1746570002	Maurice Manson	Maurice Manson	nm0543939	1
1746570002	Duane Ament	Duane Ament	nm0024607	1
1746581344	Rex Allen	Rex Allen	nm0020942	1
1746562358	Rex (<I>The Arizona Cowboy</I>; [Role uncredited]) Allen	Rex Allen	nm0020942	1
1746562358	Koko (<I>The Miracle Horse of the Movies</I>)	Koko	nm1405361	1
1746562358	Slim Pickens	Slim Pickens	nm0001620	1
1746562358	Dona Drake	Dona Drake	nm0236888	1
1746562358	Marjorie Lord	Marjorie Lord	nm0520467	1
1746562358	Roy Barcroft	Roy Barcroft	nm0054117	1
1746562358	Judy Nugent	Judy Nugent	nm0637803	1
1746562358	Percy Helton	Percy Helton	nm0375887	1
1746562358	Clayton Moore	Clayton Moore	nm0138194	1
1746562358	Zon Murray	Zon Murray	nm0615329	1
1746562358	Kay Riehl	Kay Riehl	nm0726215	1
1746503827	Catherine Calvert	Catherine Calvert	nm0130788	1
1746503827	David Powell	David Powell	nm0694080	1
1746503827	Thomas Holding	Thomas Holding	nm0390366	1
1746503827	Ida Darling	Walter Hiers	nm0383199	1
1746503827	Hazel Alden	Hazel Alden	nm0017464	1
1746503827	Hattie Delaro Barnes	Hattie Delaro	nm0216472	1
1746503827	Marcia Harris	Marcia Harris	nm0365042	1
1746503827	William Wolcott	William Walcott	nm0906972	1
1746503827	William S. Meyers	William S. Meyers	nm0583649	1
1746503827	Neil Cameron	Neil Cameron	nm0131693	1
1746503827	Marion Wincott	Marion Wincet	nm0934579	1
1746475950	Dennis O'Keefe	Dennis O'Keefe	nm0641454	1
1746475950	Claire Trevor	Claire Trevor	nm0872456	1
1746475950	Marsha Hunt	Marsha Hunt	nm0402554	1
1746475950	John Ireland	John Ireland	nm0409869	1
1746475950	Raymond Burr	Raymond Burr	nm0000994	1
1746475950	Curt Conway	Curt Conway	nm0176661	1
1746475950	Chili Williams	Chili Williams	nm0930253	1
1746475950	Regis Toomey	Regis Toomey	nm0867538	1
1746475950	Whit Bissell	Whit Bissell	nm0000946	1
1746475950	Cliff Clark	Cliff Clark	nm0163785	1
1746504561	Pete Morrison	Pete Morrison	nm0607273	1
1746504561	Esther Ralston	Esther Ralston	nm0707803	1
1746504561	John Hatton	John Hatton	nm0369045	1
1746504561	Lew Meehan	Lew Meehan	nm0576055	1
1746504561	Floyd Taliaferro	Hal Taliaferro	nm0907404	1
1746504561	J. B. Warner	J.B. Warner	nm0912486	1
1746504561	Billie Bennett	Billie Bennett	nm0071616	1
1746580872	Ann Sothern	Ann Sothern	nm0815433	1
1746580872	Ralph Bellamy	Ralph Bellamy	nm0000897	1
1746580872	John Buckler	John Buckler	nm0118552	1
1746580872	Catharine Doucet	Catherine Doucet	nm0234692	1
1746580872	Arthur Hohl	Arthur Hohl	nm0389824	1
1746580872	Charley Grapewin	Charley Grapewin	nm0335788	1
1746580872	Franklin Pangborn	Franklin Pangborn	nm0659427	1
1746580872	John Darrow	John Darrow	nm0201690	1
1746580872	Emerson Treacy	Emerson Treacy	nm0871551	1
1746580872	Addison Richards	Addison Richards	nm0723935	1
1746580872	David Clyde	David Clyde	nm0167397	1
1746580872	Spencer Charters	Spencer Charters	nm0153556	1
1746503349	Wanda Hawley	Wanda Hawley	nm0370351	1
1746503349	Harrison Ford	Harrison Ford	nm0001230	1
1746503349	Helen Jerome Eddy	Helen Jerome Eddy	nm0248890	1
1746503349	Walter Hiers	Walter Hiers	nm0383199	1
1746503349	Julianne Johnston	Julanne Johnston	nm0426710	1
1746503349	Emily Chichester	Emily Chichester	nm0157193	1
1746503349	Frances Raymond	Frances Raymond	nm0713259	1
1746503349	Jack Mulhall	Jack Mulhall	nm0611804	1
1746577629	Walter Abel	Walter Abel	nm0008496	1
1746577629	Paul Lucas	Paul Lukas	nm0510134	1
1746577629	Margot Grahame	Margot Grahame	nm0334375	1
1746577629	Heather Angel	Heather Angel	nm0029456	1
1746577629	Ian Keith	Ian Keith	nm0445246	1
1746577629	Moroni Olsen	Moroni Olsen	nm0647752	1
1746577629	Onslow Stevens	Onslow Stevens	nm0828668	1
1746577629	Rosamond Pinchot	Rosamond Pinchot	nm0683877	1
1746577629	John Qualen	John Qualen	nm0702798	1
1746577629	Ralph Forbes	Ralph Forbes	nm0285391	1
1746577629	Nigel de Brulier	Nigel De Brulier	nm0207637	1
1746577629	Murray Kinnell	Murray Kinnell	nm0455706	1
1746577629	Lumsden Hare	Lumsden Hare	nm0362815	1
1746577629	Miles Mander	Miles Mander	nm0541766	1
1746571065	Loretta Young	Loretta Young	nm0949835	1
1746571065	John Boles	John Boles	nm0092900	1
1746571065	Dorothy Wilson	Dorothy Wilson	nm0933333	1
1746571065	Muriel Kirkland	Muriel Kirkland	nm0456664	1
1746571065	Astrid Allwyn	Astrid Allwyn	nm0021667	1
1746571065	Frank Conroy	Frank Conroy	nm0175815	1
1746571065	Jane Darwell	Jane Darwell	nm0002034	1
1746571065	Sara Haden	Sara Haden	nm0352774	1
1746571065	Joyce Compton	Joyce Compton	nm0174049	1
1746571065	June Gittelson	June Gittelson	nm0321204	1
1746571065	Polly Ann Young	Polly Ann Young	nm0949961	1
1746571065	Noel Francis	Noel Francis	nm0290271	1
1746571065	Jane Barnes	Jane Barnes	nm0055638	1
1746437421	Constance Moore	Constance Moore	nm0601073	1
1746437421		Stanley Brown	nm0114692		1
1746437421	Charley Grapewin	Charley Grapewin	nm0335788	1
1746437421	Jerry Colonna	Jerry Colonna	nm0173160	1
1746437421	Paul (and Orchestra) Whiteman	Paul Whiteman	nm0925842	1
1746437421	Louis (and his Orchestra) Armstrong	Louis Armstrong and His Orchestra	nm1797245	1
1746437421	Robert B. Castaine	Robert B. Castaine	nm0144403	1
1746437421	Adele Mara	Adele Mara	nm0544711	1
1746437421	Pierre Watkin	Pierre Watkin	nm0914246	1
1746437421	Harry Tyler	Harry Tyler	nm0878826	1
1746437421	Stanley Andrews	Stanley Andrews	nm0003224	1
1746437421	Donald Kerr	Donald Kerr	nm0449676	1
1746437421	Charlie Williams	Charles Williams	nm0930239	1
1746437421	Daisy Mothershed	Daisy Lee Mothershed	nm0609342	1
1746437421	Buck and Bubbles	Ford Washington Lee	nm0118352	1
1746437421	Buck and Bubbles	John William Sublett	nm0836970	1
1746437421	Dorothy Dandridge	Dorothy Dandridge	nm0199268	1
1746437421	Belle Baker	Belle Baker	nm0048252	1
1746437421	Joe Frisco	Joe Frisco	nm0295862	1
1746437421	Jack Kenny	Jack Kenney	nm0448585	1
1746437421	Al Shean	Al Shean	nm0790383	1
1746437421	Gus Van	Gus Van	nm0888408	1
1746437421	Charles Marsh	Charles Marsh	nm0550518	1
1746437421	Paul (and Orchestra) Whiteman	Paul Whiteman and Orchestra	nm1306054	1
1746520602	Yakima Canutt	Yakima Canutt	nm0134831	1
1746520602	William H. Turner	William H. Turner	nm0877941	1
1746520602	Lew Meehan	Lew Meehan	nm0576055	1
1746520602	George Lessey	George Lessey	nm0504353	1
1746520602	Nell Brantley	Nell Brantley	nm0105285	1
1746520602	Kingsley Benedict	Kingsley Benedict	nm0070791	1
1746584421	Alice Faye	Alice Faye	nm0269647	1
1746584421	Don Ameche	Don Ameche	nm0000747	1
1746584421	Henry Fonda	Henry Fonda	nm0000020	1
1746584421	Edward Arnold	Edward Arnold	nm0036427	1
1746584421	Warren William	Warren William	nm0929925	1
1746584421	Leo Carrillo	Leo Carrillo	nm0140504	1
1746584421	Helen Westley	Helen Westley	nm0922818	1
1746584421	Dorothy Peterson	Dorothy Peterson	nm0677125	1
1746584421	Ernest Truex	Ernest Truex	nm0874139	1
1746584421	Nigel Bruce	Nigel Bruce	nm0115558	1
1746584421	Lynn Bari	Lynn Bari	nm0054609	1
1746584421	Claude Allister	Claud Allister	nm0021502	1
1746584421	Weber and Fields	Joe Weber	nm0916633	1
1746584421	Weber and Fields	Lew Fields	nm0276300	1
1746584421	Eddie Foy	Eddie Foy Jr.	nm0289376	1
1746584421	Una O'Connor	Una O'Connor	nm0640547	1
1746584421	Joseph Cawthorn	Joseph Cawthorn	nm0147248	1
1746584421	Diane Fisher	Diane Fisher	nm0279459	1
1746584421	Elyse Knox	Elyse Knox	nm0461618	1
1746584421	Joan Valerie	Joan Valerie	nm0884542	1
1746584421	Alice Armand	Alice Armand	nm0035263	1
1746584421	William Davidson	William B. Davidson	nm0203527	1
1746584421	Hal K. Dawson	Hal K. Dawson	nm0206141	1
1746584421	Charles Halton	Charles Halton	nm0357111	1
1746584421	Robert Emmett Keane	Robert Emmett Keane	nm0443891	1
1746584421	Harry Hayden	Harry Hayden	nm0370743	1
1746584421	Frank Darien	Frank Darien	nm0201227	1
1746584421	Frank Sully	Frank Sully	nm0838412	1
1746584421	Ottola Nesmith	Ottola Nesmith	nm0626453	1
1746584421	Ferike Boros	Ferike Boros	nm0097202	1
1746584421	Frank [M.] Thomas	Frank M. Thomas	nm0858828	1
1746584421	Robert Homans	Robert Homans	nm0392912	1
1746584421	William Haade	William Haade	nm0351744	1
1746584421	Irving Bacon	Irving Bacon	nm0045784	1
1746584421	Paul Burns	Paul E. Burns	nm0122834	1
1746584421	Cecil Cunningham	Cecil Cunningham	nm0192258	1
1746582784	Robert Livingston	Robert Livingston	nm0515292	1
1746582784	Ray Corrigan	Ray Corrigan	nm0181003	1
1746582784	Max Terhune	Max Terhune	nm0855579	1
1746582784	Lynne Roberts	Lynne Roberts	nm0731376	1
1746582784	Earle Hodgins	Earle Hodgins	nm0388232	1
1746582784	Sammy McKim	Sammy McKim	nm0571754	1
1746582784	Eddy Waller	Eddy Waller	nm0909040	1
1746582784	Maston Williams	Maston Williams	nm0931283	1
1746582784	Eddie Hart	Eddie Hart	nm0366260	1
1746582784	Pat Gleason	Pat Gleason	nm0322334	1
1746582784	Roger Williams	Roger Williams	nm0931572	1
1746582784	Warren Jackson	Warren Jackson	nm0414139	1
1746582784	Hal Price	Hal Price	nm0696912	1
1746582784	Flash	Flash the Dog	nm1268263	1
1746554319	James Stacy	James Stacy	nm0821082	1
1746554319	William Wellman	William Wellman Jr.	nm0920041	1
1746554319	Quinn O'Hara	Quinn O'Hara	nm0641323	1
1746554319	Martin West	Martin West	nm0922229	1
1746554319	Mary Mitchell	Mary Mitchel	nm0593079	1
1746554319	Raquel Welch	Raquel Welch	nm0000079	1
1746554319	Allan Jones	Allan Jones	nm0427452	1
1746554319	Lili Kardell	Lili Kardell	nm0439080	1
1746554319	Reno Carell	Reno Carell	nm0136796	1
1746554319	Buck Holland	Buck Holland	nm0390627	1
1746554319	Glenn Stensel	Glenn Stensel	nm0826665	1
1746554319	Diane Bond	Diane Bond	nm0093923	1
1746554319	Robert Blair	Robert Blair	nm0086336	1
1746554319		Bill Medley	nm0575830		1
1746554319	The Righteous Brothers	The Righteous Brothers	nm1335503	1
1746554319	Donnie Brooks	Donnie Brooks	nm0111966	1
1746554319		Bobby Hatfield	nm0368825		1
1746554319	The Rip Chords	The Rip Chords	nm0968862	1
1746554319	Gary Lewis and the Playboys	Gary Lewis & The Playboys	nm1890442	1
1746554319		Sherry Nix	nm6119369		1
1746554319		Darlene Hunter	nm6119370		1
1769969371	Judy Adler	Judy Adler	nm0012189	1
1769969371		Darlene Bennett	nm0071693		1
1746577985	Alison Skipworth	Alison Skipworth	nm0804375	1
1746577985	Polly Moran	Polly Moran	nm0602959	1
1746577985	Hope Manning	Irene Manning	nm0543287	1
1746577985	Donald Cook	Donald Cook	nm0007219	1
1746577985	Jackie Searl	Jackie Searl	nm0780684	1
1746577985	Lila Lee	Lila Lee	nm0497759	1
1746577985	Luis Alberni	Luis Alberni	nm0016422	1
1746577985	Maxie Rosenbloom	Maxie Rosenbloom	nm0742438	1
1746577985	Marcia Mae Jones	Marcia Mae Jones	nm0428736	1
1746577985	Harry Burns	Harry Burns	nm0122685	1
1746577985	Clarence Wilson	Clarence Wilson	nm0933199	1
1746577985	Selmer Jackson	Selmer Jackson	nm0414038	1
1746577985	John Hamilton	John Hamilton	nm0357963	1
1746577985	Theresa Conover	Theresa Maxwell Conover	nm0175583	1
1746577985	Raymond Brown	Raymond Brown	nm0114484	1
1746577985	James C. Morton	James C. Morton	nm0608000	1
1746577985	Stanley Blystone	Stanley Blystone	nm0090008	1
1746577985	Bob McClung	Robert McClung	nm0565960	1
1746532723	George Walsh	George Walsh	nm0909648	1
1746532723	Bradley Barker	Bradley Barker	nm0054830	1
1746532723	Claire Adams	Claire Adams	nm0010845	1
1746532723	Gladys Hulette	Gladys Hulette	nm0401368	1
1746532723	Dex Reynolds	Dex Reynolds	nm0721687	1
1746503738	Juanita Hansen	Juanita Hansen	nm0360908	1
1746503738	Alfred Whitman	Gayne Whitman	nm0903628	1
1746503738	Fred Huntley	Fred Huntley	nm0403151	1
1746503738	Eugenie Besserer	Eugenie Besserer	nm0078806	1
1746503738	Frederick Starr	Fred Starr	nm0823504	1
1746503738	George Pearce	George C. Pearce	nm0668927	1
1746503738	Alfred Allen	Alfred Allen	nm0020251	1
1746474110	Paul Henreid	Paul Henreid	nm0002134	1
1746474110	Eleanor Parker	Eleanor Parker	nm0662223	1
1746474110	Alexis Smith	Alexis Smith	nm0807252	1
1746474110	Edmund Gwenn	Edmund Gwenn	nm0350324	1
1746474110	Patric Knowles	Patric Knowles	nm0461549	1
1746474110	Janis Paige	Janis Paige	nm0656712	1
1746474110	Henry Stephenson	Henry Stephenson	nm0827261	1
1746474110	Marten Lamont	Marten Lamont	nm0483672	1
1746474110	Isobel Elsom	Isobel Elsom	nm0255695	1
1746474110	Una O'Connor	Una O'Connor	nm0640547	1
1746474110	Eva Moore	Eva Moore	nm0601196	1
1746474110	Richard Nugent	Richard Aherne	nm0013935	1
1746474110	Doris Lloyd	Doris Lloyd	nm0515967	1
1746474110	Bill Kennedy	Bill Kennedy	nm0447930	1
1746513628	Thomas Carrigan	Thomas Carrigan	nm0140452	1
1746513628	Laura La Plante	Laura La Plante	nm0478851	1
1746513628	Tom S. Guise	Tom Guise	nm0347531	1
1746513628	Owen Gorine	Owen Gorin	nm0330949	1
1746513628	Albert Hart	Al Hart	nm0366133	1
1746566261	Lee J. Cobb	Lee J. Cobb	nm0002011	1
1746566261	Kerwin Mathews	Kerwin Mathews	nm0558663	1
1746566261	Gia Scala	Gia Scala	nm0768748	1
1746566261	Richard Boone	Richard Boone	nm0095524	1
1746566261	Valerie French	Valerie French	nm0294227	1
1746566261	Robert Loggia	Robert Loggia	nm0005162	1
1746566261	Joseph Wiseman	Joseph Wiseman	nm0936476	1
1746566261	Harold J. Stone	Harold J. Stone	nm0831905	1
1746566261	Adam Williams	Adam Williams	nm0929965	1
1746566261	Wesley Addy	Wesley Addy	nm0011741	1
1746566261	Willis Bouchey	Willis Bouchey	nm0099071	1
1746566261	Robert Ellenstein	Robert Ellenstein	nm0254006	1
1746566261	Ceila Lovsky	Celia Lovsky	nm0522767	1
1746549944	Richard Conte	Richard Conte	nm0002017	1
1746549944	Victor McLaglen	Victor McLaglen	nm0572142	1
1746549944	Richard Carlson	Richard Carlson	nm0137999	1
1746549944	Mala Powers	Mala Powers	nm0694580	1
1746549944	Richard Erdman	Richard Erdman	nm0258757	1
1746549944	Gonzales Gonzales	Pedro Gonzalez Gonzalez	nm0327602	1
1746549944	Hillary Brooke	Hillary Brooke	nm0111702	1
1746549944	Maury Hill	Maurice Hill	nm0384509	1
1746549944	Jay Novello	Jay Novello	nm0637041	1
1746549944	Albert Carrier	Albert Carrier	nm0140390	1
1746549944	Eileen Rowe	Eileen Rowe	nm0746507	1
1746455657	Alexis Arquette	Alexis Arquette	nm0000793	1
1746455657	Lypsinka	John Epperson	nm0258368	1
1746455657	The Lady Bunny	The Lady Bunny	nm1338532	1
1746455657	RuPaul	RuPaul	nm0750412	1
1746583374	Mary Nolan	Mary Nolan	nm0634322	1
1746583374	William Janney	William Janney	nm0417829	1
1746583374	Ralf Harolde	Ralf Harolde	nm0363753	1
1746583374	Mae Busch	Mae Busch	nm0123994	1
1746583374	George Irving	George Irving	nm0410271	1
1746583374	Claire McDowell	Claire McDowell	nm0568282	1
1746581925	Joan Crawford	Joan Crawford	nm0001076	1
1746581925	John Mack Brown	Johnny Mack Brown	nm0113902	1
1746581925	Dorothy Sebastian	Dorothy Sebastian	nm0780941	1
1746581925	Ricardo Cortez	Ricardo Cortez	nm0007220	1
1746581925	Benny Rubin	Benny Rubin	nm0748014	1
1746581925	Cliff Edwards	Cliff Edwards	nm0249893	1
1746581925	Karl Dane	Karl Dane	nm0199322	1
1746581925	Lloyd Ingraham	Lloyd Ingraham	nm0408937	1
1745309570	Ted Ludzik	Ted Ludzik	nm0525076	1
1745309570	Natalie Portman	Natalie Portman	nm0000204	1
1745309570	Zach Mills	Zach Mills	nm1517875	1
1745309570	Dustin Hoffman	Dustin Hoffman	nm0000163	1
1745309570	Jason Bateman	Jason Bateman	nm0000867	1
1746567003	Janet Gaynor	Janet Gaynor	nm0310980	1
1746567003	Will Rogers	Will Rogers	nm0737259	1
1746567003	Lew Ayres	Lew Ayres	nm0000817	1
1746567003	Sally Eilers	Sally Eilers	nm0251755	1
1746567003	Norman Foster	Norman Foster	nm0287988	1
1746567003	Louise Dresser	Louise Dresser	nm0237571	1
1746567003	Frank Craven	Frank Craven	nm0186600	1
1746567003	Victor Jory	Victor Jory	nm0430460	1
1746567003	Frank Melton	Frank Melton	nm0578389	1
1746435174	Victor Jory	Victor Jory	nm0430460	1
1746435174	Rochelle Hudson	Rochelle Hudson	nm0399955	1
1746435174	Maxie Rosenbloom	Maxie Rosenbloom	nm0742438	1
1746435174	Horace MacMahon	Horace McMahon	nm0573024	1
1746435174	George McKay	George McKay	nm0570974	1
1746435174	Ralf Harolde	Ralf Harolde	nm0363753	1
1746435174	Danny Mummert	Danny Mummert	nm0247702	1
1746435174	Bonnie Irma Dane	Bonnie Irma Dane	nm0199298	1
1746435174	Arthur Loft	Arthur Loft	nm0517425	1
1746508703	Jack Holt	Jack Holt	nm0392442	1
1746508703	Raymond Hatton	Raymond Hatton	nm0369058	1
1746508703	Arlette Marchal	Arlette Marchal	nm0545349	1
1746508703	Edmund Burns	Edmund Burns	nm0122652	1
1746508703	Tom Santschi	Tom Santschi	nm0764346	1
1746508703	Joseph Girard	Joseph W. Girard	nm0320681	1
1746508703	Christian J. Frank	Christian J. Frank	nm0290875	1
1746508703	Albert Hart	Al Hart	nm0366133	1
1746508703	Nola Luxford	Nola Luxford	nm0230875	1
1746508703	Yowlache	Chief Yowlachie	nm0950385	1
1746508703	Jack Moore	Jack Moore	nm0601296	1
1746524967	Florence Reed	Florence Reed	nm0715427	1
1746524967	Blanche Davenport	Blanche Davenport	nm0202568	1
1746524967	Clarissa Selwynne	Clarissa Selwynne	nm0783647	1
1746524967	Robert H. Barrat	Robert Barrat	nm0056719	1
1746524967	Fraunie Fraunholz	Fraunie Fraunholz	nm0292407	1
1746524967	William A. Morse	William A. Morse	nm0607688	1
1746524967	John Karney	John Karney	nm0439822	1
1746524967	James O'Neill	James O'Neill	nm0642190	1
1746578546	Anne Francis	Anne Francis	nm0004282	1
1746578546	Lloyd Nolan	Lloyd Nolan	nm0634313	1
1746578546	Kay Medford	Kay Medford	nm0575552	1
1746578546	John Kerr	John Kerr	nm0449734	1
1746578546	Arthur Storch	Arthur Storch	nm0832407	1
1746578546	James Broderick	James Broderick	nm0110814	1
1746578546	Lauren Gilbert	Lauren Gilbert	nm0318142	1
1746578546	Eileen Fulton	Eileen Fulton	nm0298463	1
1746578546	Julius Monk	Julius Monk	nm0598224	1
1746578546	Judy Tucker	Judy Tucker	nm2802304	1
1746578546	Noah Keen	Noah Keen	nm0444607	1
1746578546	Rene Enriquez	René Enríquez	nm0258089	1
1746578546	Patricia Basch	Patricia Basch	nm2801734	1
1746578546	Jo Anna March	Jo Anna March	nm0545307	1
1746578546	Richard Bauman	Richard H. Bauman	nm1428128	1
1746578546	Louise Manning	Louise Manning	nm2789550	1
1745282917	Lauren German	Lauren German	nm0314514	1
1745282917	Roger Bart	Roger Bart	nm0058372	1
1745282917	Heather Matarazzo	Heather Matarazzo	nm0000525	1
1745282917	Bijou Phillips	Bijou Phillips	nm0005313	1
1745282917	Richard Burgi	Richard Burgi	nm0121404	1
1746409464	Rob Reiner	Rob Reiner	nm0001661	1
1746409464	Kimberly Stringer	Kimberly Stringer	nm0834571	1
1746409464	Chazz Dominguez	Chazz Dominguez	nm0231551	1
1746409464	Shari Hall	Shari Hall	nm0356098	1
1746409464	R. J. Parnell	R.J. Parnell	nm0663198	1
1746409464	David Kaff	David Kaff	nm6662796	1
1746409464	Tony Hendra	Tony Hendra	nm0376676	1
1746409464	Michael McKean	Michael McKean	nm0571106	1
1746409464	Christopher Guest	Christopher Guest	nm0001302	1
1746409464	Harry Shearer	Harry Shearer	nm0733427	1
1746409464	Bruno Kirby	Bruno Kirby	nm0456124	1
1746409464	Jean Cromie	Jean Cromie	nm0188622	1
1746409464	Patrick Maher	Patrick Maher	nm0536872	1
1746409464	Ed Begley Jr.	Ed Begley Jr.	nm0000893	1
1746409464	Danny Kortchmar	Danny Kortchmar	nm0466733	1
1746409464	Fran Drescher	Fran Drescher	nm0000376	1
1746409464	Patrick MacNee	Patrick Macnee	nm0001495	1
1746409464	Memo Vera	Memo Vera	nm1426312	1
1746409464	Julie Payne	Julie Payne	nm0668372	1
1746409464	Dana Carvey	Dana Carvey	nm0001022	1
1746409464	Sandy Helberg	Sandy Helberg	nm0374864	1
1746409464	Robin Mencken	Robin Menken	nm0579683	1
1746409464	Zane Buzby	Zane Buzby	nm0006975	1
1746409464	Billy Crystal	Billy Crystal	nm0000345	1
1746409464	Jennifer Child	Jennifer Child	nm0157460	1
1746409464	J. J. Barry	J.J. Barry	nm0058023	1
1746409464	George McDaniel	George McDaniel	nm0567404	1
1746409464	Paul Benedict	Paul Benedict	nm0070801	1
1746409464	Anne Churchill	Anne Churchill	nm0161413	1
1746409464	Howard Hesseman	Howard Hesseman	nm0381606	1
1746409464	Paul Shortino	Paul Shortino	nm0795152	1
1746409464	Cherie Darr	Cherie Darr	nm0201571	1
1746409464	Lara Cody	Lara Cody	nm0168594	1
1746409464	Andrew J. Lederer	Andrew J. Lederer	nm0496465	1
1746409464	Russ Kunkel	Russ Kunkel	nm0475214	1
1746409464	Diana Duncan	Diana Duncan	nm0241961	1
1746409464	Gina Marie Pitrello	Gina Marie Pitrello	nm0685794	1
1746409464	June Chadwick	June Chadwick	nm0006347	1
1746409464	Vicki Blue	Victory Tischler	nm0089548	1
1746409464	Joyce Hyser	Joyce Hyser	nm0405310	1
1746409464	Gloria Gifford	Gloria Gifford	nm0317524	1
1746409464	Paul Shaffer	Paul Shaffer	nm0787238	1
1746409464	Archie Hahn	Archie Hahn	nm0353869	1
1746409464	Charles Levin	Charles Levin	nm0505570	1
1746409464	Wonderful Smith	Wonderful Smith	nm0810373	1
1746409464	Angelica Huston	Anjelica Huston	nm0001378	1
1746409464	Chris Romano	Chris Romano	nm0738862	1
1746409464	Daniel Rodgers	Daniel Rodgers	nm0734690	1
1746409464	Fred Willard	Fred Willard	nm0929609	1
1746409464	Fred Asparagus	Fred Asparagus	nm0039621	1
1746409464	Rodney Kemerer	Rodney Kemerer	nm0447195	1
1746409464	Robert (as) Bauer	Robert Bauer	nm0061920	1
1746408646	Bruce Davison	Bruce Davison	nm0001117	1
1746408646	Gordon Hunt	Gordon Hunt	nm0402460	1
1746408646	Dan Gerrity	Dan Gerrity	nm0314767	1
1746408646	Terry Hoyos	Terri Hoyos	nm0398440	1
1746408646	Vince McKewin	Vince McKewin	nm0571706	1
1746408646	Deanna Oliver	Deanna Oliver	nm0646818	1
1746408646	Patricia Stevens	Patricia Stevens	nm0828674	1
1746408646	John Laughlin	John Laughlin	nm0490855	1
1746408646	Kathleen Turner	Kathleen Turner	nm0000678	1
1746408646	John G. Scanlon	John G. Scanlon	nm0768972	1
1746408646	Anthony Perkins	Anthony Perkins	nm0000578	1
1746408646	Janice Renney	Janice Renney	nm0719663	1
1746408646	Stephen Lee	Stephen Lee	nm0498280	1
1746408646	Pat McNamara	Pat McNamara	nm0573715	1
1746408646	Annie Potts	Annie Potts	nm0001633	1
1746408646	Christina Lange	Christina Lange	nm0486095	1
1746408646	Seth Wagerman	Seth Wagerman	nm0905711	1
1746408646	Joseph Chapman	Joseph Chapman	nm0152419	1
1746408646	Norman Burton	Norman Burton	nm0123680	1
1746408646	Thomas Murphy	Thomas Murphy	nm0614746	1
1746408646	Roxanne Mayweather	Roxanne Mayweather	nm0563130	1
1746408646	Jan Rabson	Jan Rabson	nm0348562	1
1746408646	John Rose	John Rose	nm0741482	1
1746408646	Louise Sorel	Louise Sorel	nm0814798	1
1746408646	Lisa Hayslip	Lisa Hayslip	nm0371666	1
1746408646	Pamela Anderson	Pamela Anderson	nm0027261	1
1746408646	Janice Kent	Janice Kent	nm0448763	1
1746408646	Yvonne McCord	Yvonne McCord	nm0566396	1
1746408646	James Crittenden	James Crittenden	nm0188242	1
1746408646	Ian Petrella	Ian Petrella	nm0677826	1
1746408646	Randall Brady	Randall Brady	nm0103713	1
1746473774	Robert Paige	Robert Paige	nm0656745	1
1746473774	Noreen Nash	Noreen Nash	nm0621789	1
1746473774	Ted Donaldson	Ted Donaldson	nm0232159	1
1746473774	Jane Darwell	Jane Darwell	nm0002034	1
1746473774	Ray Collins	Ray Collins	nm0172615	1
1746473774	Guy Kibbee	Guy Kibbee	nm0452128	1
1746473774	Willie Best	Willie Best	nm0079008	1
1746473774	Robert Bice	Robert Bice	nm0080948	1
1746473774	Pierre Watkin	Pierre Watkin	nm0914246	1
1746473774	Bill Cartledge	Bill Cartledge	nm0142076	1
1746473774	the dog Daisy	Daisy	nm1230870	1
1746473919	Kathryn Grayson	Kathryn Grayson	nm0337113	1
1746473919	Marsha Hunt	Marsha Hunt	nm0402554	1
1746473919	Cecilia Parker	Cecilia Parker	nm0662118	1
1746473919	Peggy Moran	Peggy Moran	nm0602955	1
1746473919	Dorothy Morris	Dorothy Morris	nm0606502	1
1746473919	Frances Rafferty	Frances Rafferty	nm0706261	1
1746473919	Frances Raeburn	Frances Raeburn	nm0706076	1
1746473919	Van Heflin	Van Heflin	nm0001336	1
1746473919	Carl Esmond	Carl Esmond	nm0260722	1
1746473919	Michael Butler	Michael Butler	nm0125064	1
1746473919	Cliff Danielson	Cliff Danielson	nm0200149	1
1746473919	William Roberts	William Roberts	nm0730864	1
1746473919	James Warren	James Warren	nm0912861	1
1746473919	Dick Simmons	Dick Simmons	nm0799736	1
1746473919	S. Z. Sakall	S.Z. Sakall	nm0757064	1
1746473919	Diana Lewis	Diana Lewis	nm0507114	1
1746473919	Lewis Howard	Lewis Howard	nm0397459	1
1746473919	Isobel Elsom	Isobel Elsom	nm0255695	1
1746473919	Donald Meek	Donald Meek	nm0576083	1
1746473919	Louise Beavers	Louise Beavers	nm0064792	1
1746570311	Ida Lupino	Ida Lupino	nm0526946	1
1746570311	Robert Ryan [1909-1973]	Robert Ryan	nm0752813	1
1746570311	Taylor Holmes	Taylor Holmes	nm0392067	1
1746570311	Barbara Whiting	Barbara Whiting	nm0925991	1
1746570311	James Willmas	James Willmas	nm1019999	1
1746570311	O. Z. Whitehead	O.Z. Whitehead	nm0925713	1
1745375302	Andy Garcia	Andy Garcia	nm0000412	1
1745375302	Julianna Margulies	Julianna Margulies	nm0000523	1
1745375302	Steven Strait	Steven Strait	nm1711829	1
1745375302		Emily Mortimer	nm0607865		1
1745375302	Ezra Miller	Ezra Miller	nm3009232	1
1745375302	Dominik Garcia-Lorido	Dominik García	nm0306572	1
1746410808	Zach Galligan	Zach Galligan	nm0002090	1
1746410808	Jennifer Bassey	Jennifer Bassey	nm0060257	1
1746410808	Joe Baker	Joe Baker	nm0048589	1
1746410808	Deborah Foreman	Deborah Foreman	nm0286033	1
1746410808	Michelle Johnson	Michelle Johnson	nm0001400	1
1746410808	David (In) Warner	David Warner	nm0001831	1
1746410808	Eric Brown	Eric Brown	nm0113525	1
1746410808	Clare Carey	Clare Carey	nm0136922	1
1746410808	Buckley Norris	Buckley Norris	nm0635770	1
1746410808	Dana Ashbrook	Dana Ashbrook	nm0000796	1
1746410808	Micah Grant	Micah Grant	nm0335562	1
1746410808	Mihaly "Michu" Mesza	Mihaly 'Michu' Meszaros	nm0582361	1
1746410808	Jack David Warner	Jack David Walker	nm0907807	1
1746410808	John Rhys Davies	John Rhys	nm0722636	1
1746410808	Nelson Welch	Nelson Welch	nm0919623	1
1746410808	Miles O'Keeffe	Miles O'Keeffe	nm0641509	1
1746410808	Christopher Bradley	Christopher Bradley	nm0002222	1
1746410808	Thomas MacGreevey	Tom MacGreevey	nm0532300	1
1746410808	Irene Olga Lopez	Irene Olga López	nm0530151	1
1746410808	Charles McCaughan	Charles McCaughan	nm0565470	1
1746410808	Julian Forbes	Julian Forbes	nm0285357	1
1746410808	Edward Ashley	Edward Ashley	nm0039049	1
1746410808	Kendall Conrad	Kendall Conrad	nm0175683	1
1746410808	Patrick MacNee	Patrick Macnee	nm0001495	1
1746410808	J. Kenneth Campbell	J. Kenneth Campbell	nm0132517	1
1746410808	Anthony Hickox	Anthony Hickox	nm0382776	1
1746410808	Staffan Ahrenberg	Staffan Ahrenberg	nm0014300	1
1746410808	Gabriella Dufwa	Gabriella Dufwa	nm0240768	1
1746410808	Gary Bettman	Gary M. Bettman	nm0079388	1
1746410808	James Hickox	James D.R. Hickox	nm0382783	1
1746410808	Candy	Candi	nm0133727	1
1746410808	James Lincoln	James Lincoln	nm0511115	1
1746410808	Merle Stronck	Merle Stronck	nm0834937	1
1746410808	Joanne Russell	Joanne Russell	nm0751240	1
1746410808	Ann Sophie Noblet	Ann Sophie Noblet	nm0633696	1
1746410808	Paul Badger	Paul Badger	nm0046091	1
1746410808	Eyal Rimmon	Eyal Rimmon	nm0727307	1
1746410808	Kim Henderson	Kim Henderson	nm0376512	1
1746410808	Hilary English	Hilary English	nm0257624	1
1746410808	Nicole Seguin	Nicole Seguin	nm0782147	1
1746410808	Carolyn Bray	Carolyn Bray	nm0106192	1
1746410808	Henrietta Folkeson	Henrietta Folkeson	nm0284299	1
1746410808	Dan Ireland	Dan Ireland	nm0006959	1
1746410808	Karen Schaffer	Karen Schaffer	nm0769842	1
1746410808	Leonard Pollack	Leonard Pollack	nm0689396	1
1746410808	Bruce Barlow	Bruce Barlow	nm0055218	1
1746410808	Cliff Wallace	Cliff Wallace	nm0908576	1
1746410808	Dave Elsey	Dave Elsey	nm0255642	1
1746410808	Gerry Lively	Gerry Lively	nm0006685	1
1746410808	Steven Santamaria	Steven Santamaria	nm0763226	1
1746474805	Joan Fontaine	Joan Fontaine	nm0000021	1
1746474805	Mark Stevens	Mark Stevens	nm0828594	1
1746474805	Rosemary DeCamp	Rosemary DeCamp	nm0213619	1
1746474805	Henry ["Harry"] Morgan	Harry Morgan	nm0604702	1
1746474805	Wally Brown	Wally Brown	nm0114878	1
1746474805	Arline Judge	Arline Judge	nm0431889	1
1746474805	Renny McEvoy	Renny McEvoy	nm0568587	1
1746474805	Bobby Driscoll	Bobby Driscoll	nm0237985	1
1746474805	Mary Treen	Mary Treen	nm0871695	1
1746474805	Doreen McCann	Doreen McCann	nm0564858	1
1746474805	Erskine Sanford	Erskine Sanford	nm0762557	1
1746422640	Charles Busch	Charles Busch	nm0123958	1
1746422640	Giancarlo Esposito	Giancarlo Esposito	nm0002064	1
1746422640	Edie Falco	Edie Falco	nm0004908	1
1746422640	Tony Goldwyn	Tony Goldwyn	nm0001282	1
1746422640	Tammy Grimes	Tammy Grimes	nm0342245	1
1746210175	Anthony Quinn	Anthony Quinn	nm0000063	1
1746210175	Ingrid Bergman	Ingrid Bergman	nm0000006	1
1746210175	Fritz Weaver	Fritz Weaver	nm0915851	1
1746210175	Katherine Crawford	Katherine Crawford	nm0186853	1
1746210175	Tom Fielding	Tom Holland	nm0276169	1
1746210175	Virginia Gregg	Virginia Gregg	nm0339615	1
1746210175	Mitchell Silberman	Mitchell Silberman	nm0797887	1
1746218585	William Schutz	William Schutz	nm1759543	1
1746438573	Peter Coyote	Peter Coyote	nm0001075	1
1746438573	Karen Allen	Karen Allen	nm0000261	1
1746438573	Robert Karl Burke	Robert Burke	nm0121845	1
1746438573	Amber Willenborg	Amber Willenborg	nm0929757	1
1746438573	Jock MacDonald	Jock MacDonald	nm0531787	1
1745340112		Tariq Ali	nm0019503		1
1745340112		Benjamin Barber	nm1674857		1
1745340112		Medea Benjamin	nm0071337		1
1745340112	Julian Bond	Julian Bond	nm0093971	1
1745340112	Noam Chomsky	Noam Chomsky	nm0159008	1
1745340112		Kevin Danaher	nm1747462		1
1745340112		Mark Danner	nm1750741		1
1745340112		Shadia Drury	nm1748394		1
1745340112		Michael Dyson	nm1746506		1
1745340112	Daniel Ellsberg	Daniel Ellsberg	nm0255281	1
1745340112	Michael Franti	Michael Franti	nm0291779	1
1745340112		Stan Goff	nm1747589		1
1745340112		William Hartung	nm1750850		1
1745340112		Robert W. Jensen	nm1750889		1
1745340112		Chalmers Johnson	nm1572259		1
1745340112		Jackson Katz	nm1204972		1
1745340112		Michael Klare	nm1731951		1
1745340112	Karen Kwaitkowski	Karen Kwiatkowski	nm1579919	1
1745340112		Norman Mailer	nm0537551		1
1745340112		Zia Mian	nm1747835		1
1745340112		Mark Crispin Miller	nm1166386		1
1745340112		Scott Ritter	nm0728805		1
1745340112		Vandana Shiva	nm0794476		1
1745340112		Norman Solomon	nm1191107		1
1745340112		Greg Speeter	nm1751138		1
1745340112		Fernando Suarez del Solar	nm1748113		1
1745340112		Immanuel Wallerstein	nm1196883		1
1745340112		Jody Williams	nm1746839		1
1745340112		Max Wolff	nm1751201		1
1746410213	Christopher Plummer	Christopher Plummer	nm0001626	1
1746410213	Maggie Smith	Maggie Smith	nm0001749	1
1746410213	Elke Sommer	Elke Sommer	nm0813961	1
1746410213	Adolph Green	Adolph Green	nm0337582	1
1746410213	Sándor Szabó	Sándor Szabó	nm0843661	1
1746410213	János Kende	János Kende	nm0447664	1
1746410213	János Xantus	János Xantus	nm0944365	1
1746410213	István Butykai	István Butykai	nm2037536	1
1746410213	György Fehér	György Fehér	nm0270486	1
1746410213	Dénes Ujlaki	Dénes Ujlaky	nm0960359	1
1746410213	Zoltán Bezerédi	Zoltán Bezerédy	nm0080077	1
1746410213	Zoltán Gera	Zoltán Gera	nm0313836	1
1746410213	Judit Meszléri	Judit Meszléry	nm0582366	1
1746410213	Ildikó Kishonti	Ildikó Kishonti	nm0457248	1
1746410213	Rosetta LeNoire	Rosetta LeNoire	nm0502158	1
1746410213	David Purdham	David Purdham	nm0700793	1
1746410213	Beatrix Porter	Beatrix Porter	nm0692035	1
1746410213	Jennifer Babtist	Jennifer Babtist	nm0045059	1
1746410213	Merwin Goldsmith	Merwin Goldsmith	nm0326108	1
1746410213	Aron Lustig	Aaron Lustig	nm0527316	1
1746454323		Jack Burns	nm0122698		1
1746454323	Viola Harris	Viola Harris	nm0365421	1
1746454323		Scott Erik	nm0259226		1
1746454323		Michael Resnick	nm0720331		1
1746454323	Steven Weber	Steven Weber	nm0001836	1
1746454323	Craig Bierko	Craig Bierko	nm0081572	1
1746454323		Jennifer Leigh Warren	nm0912875		1
1746454323	Karen Sillas	Karen Sillas	nm0798076	1
1746454323	Robyn Peterman	Robyn Peterman	nm0676293	1
1746420766	Liam Neeson	Liam Neeson	nm0000553	1
1746420766		Helen Farrimond	nm0268419		1
1746420766		Tracie Dougherty	nm0234889		1
1745393638	Kevin Jonas	Kevin Jonas	nm2650334	1
1745393638	Joe Jonas	Joe Jonas	nm2679438	1
1745393638	Nick Jonas	Nick Jonas	nm2679917	1
1745393638	John Lloyd Taylor	John Taylor	nm3039295	1
1745393638	John Cahill Lawless	Jack Lawless	nm3093418	1
1746210451	Romy Schneider	Romy Schneider	nm0002769	1
1746210451	Donald Houston	Donald Houston	nm0396819	1
1746210451	Dennis Waterman	Dennis Waterman	nm0913993	1
1746210451	Patricia Brake	Patricia Brake	nm0104113	1
1746210451	Peter Sallis	Peter Sallis	nm0758608	1
1746210451	William Dexter	William Dexter	nm0223331	1
1746210451	Alexandra Bastedo	Alexandra Bastedo	nm0060406	1
1746210451	Mark Hawkins	Mark Hawkins	nm0370180	1
1746210451	Maggie Wright	Maggie Wright	nm0942612	1
1746210451	Janet Brown	Janet Brown	nm0113789	1
1746210451	Tom Chatto	Tom Chatto	nm0154194	1
1746210451	Michael Forest	Michael Forrest	nm0286672	1
1746210451	Peter Gilmore	Peter Gilmore	nm0319566	1
1746210451	Rosalie Horner	Rosalie Horner	nm0395131	1
1746210451	Arthur Howard	Arthur Howard	nm0397128	1
1746210451	Chrissie Shrimpton	Chrissie Shrimpton	nm0795396	1
1746210451	David Warbeck	David Warbeck	nm0911285	1
1746210451	Robert Wilde	Robert Wilde	nm0928502	1
1746210451	Cleo Sylvestre	Cleo Sylvestre	nm0843266	1
1746210451	Paul Dawkins	Paul Dawkins	nm0205976	1
1746435011	Steve Guttenberg	Steve Guttenberg	nm0000430	1
1746435011	Kathleen Quinlan	Kathleen Quinlan	nm0000599	1
1746435011	Arnold Vosloo	Arnold Vosloo	nm0903677	1
1746435011	Dawn McMillan	Dawn McMillan	nm0573267	1
1746435011	Miko Hughes	Miko Hughes	nm0400816	1
1746421155	Tonia Lynn	Tonia Lynn Barber	nm0528820	1
1746421155	Syd Field	Syd Field	nm0276055	1
1746421155	John Viener	John Viener	nm0896742	1
1746578886	Viveca Lindfors	Viveca Lindfors	nm0511798	1
1746578886	Kent Smith	Kent Smith	nm0808949	1
1746578886	Janis Paige	Janis Paige	nm0656712	1
1746578886	Robert Douglas	Robert Douglas	nm0001888	1
1746578886	John Alvin	John Alvin	nm0023569	1
1746578886	Monte Blue	Monte Blue	nm0089524	1
1746578886	Francis Morris	Frances Morris	nm0606531	1
1746578886	Nita Talbot	Nita Talbot	nm0847953	1
1746524057	Hoot Gibson	Hoot Gibson	nm0316995	1
1746524057	James Neill	James Neill	nm0624735	1
1746524057	Billie Dove	Billie Dove	nm0235521	1
1746524057	William E. Lawrence	W.E. Lawrence	nm0493073	1
1746524057	Bob Reeves	Bob Reeves	nm0716162	1
1746524057	Gino Gerrado	Gino Corrado	nm0180679	1
1746524057	Lloyd Whitlock	Lloyd Whitlock	nm0926103	1
1746503380	Norma Talmadge	Norma Talmadge	nm0848232	1
1746503380	Hassard Short	Hassard Short	nm0795059	1
1746503380	Eugene O'Brien	Eugene O'Brien	nm0639545	1
1746503380	Virginia Dare	Virginia Dare	nm0201146	1
1746503380	Adolph Menjou	Adolphe Menjou	nm0579663	1
1746503380	Donald Hall	Donald Hall	nm0355510	1
1746503380	Maude Allen	Maude Allen	nm0020822	1
1746503380	Frank Kingdon	Frank Kingdon	nm0455414	1
1746503380	Robert Vivian	Robert Vivian	nm0900330	1
1746503380	Kenneth Worms	Kenneth Worms	nm0941543	1
1746503380	Aida Armand	Aida Armand	nm0035262	1
1746503380	Lorna Volare	Lorna Volare	nm0521073	1
1746420004	Carole Landis	Carole Landis	nm0484808	1
1746420004	Henry Wilcoxon	Henry Wilcoxon	nm0928295	1
1746420004	Onslow Stevens	Onslow Stevens	nm0828668	1
1746420004	Kathleen Howard	Kathleen Howard	nm0397427	1
1746420004	Wallace Rairden	Wally Rairden	nm0707183	1
1746420004	Sven Hugo Borg	Sven Hugo Borg	nm0096455	1
1746420004	Henry Victor	Henry Victor	nm0896109	1
1746420004	Roland Varno	Roland Varno	nm0890131	1
1746420004	Louis Adlon	Louis Adlon	nm0012283	1
1746420004	Will Kaufman	Willy Kaufman	nm0442289	1
1746420004	Monte Blue	Monte Blue	nm0089524	1
1746420004	Matthew Boulton	Matthew Boulton	nm0099608	1
1746420004	Gohr Van Vleck	Gohr Van Vleck	nm0888180	1
1746420004	Jean Del Val	Jean Del Val	nm0215968	1
1746420004	Kay Linaker	Kay Linaker	nm0510989	1
1746420004	Reed Howes	Reed Howes	nm0398139	1
1746420004	Philip Warren	Phil Warren	nm0912991	1
1746420004	Denis d'Auburn					1
1746562287	Kirby Grant	Kirby Grant	nm0335510	1
1746562287	Chinook	Chinook	nm1812454	1
1746562287	Lorna Hansen	Lorna Hanson	nm0361324	1
1746562287	Warren Douglas	Warren Douglas	nm0235282	1
1746562287	Leonard Penn	Leonard Penn	nm0671985	1
1746562287	Richard Avonde	Richard Avonde	nm0043285	1
1746562287	Robert Sherman	Robert Sherman	nm0792561	1
1746562287	John Close	John Close	nm0167089	1
1746562287	Phil Tead	Phil Tead	nm0853517	1
1746562287	Roy Gordon	Roy Gordon	nm0330574	1
1746562287	Kit Carson	Kit Carson	nm0141275	1
