# Supplementary material for: Long-term patterns of gender imbalance in an industry without ability or level of interest differences
Source: PLoS One. 2020 Apr 1;15(4):e0229662. doi: 10.1371/journal.pone.0229662 (PMC7112163; doi:10.1371/journal.pone.0229662)
Supplement: S4 File — (XLSX) [file pone.0229662.s011.xlsx]

## Sheet: Sheet1
AFI id	AFI name	IMDb name	IMDb person id	2035	831	51		2917
1746454624	Jed Prouty	Jed Prouty	nm0698985	1
1746454624		Spring Byington	nm0001981		1
1746454624	Joan Valerie	Joan Valerie	nm0884542	1
1746454624	Russell Gleason	Russell Gleason	nm0322345	1
1746454624	Ken Howell	Kenneth Howell	nm0398006	1
1746454624	George Ernest	George Ernest	nm0259638	1
1746454624	June Carlson	June Carlson	nm0137947	1
1746454624	Florence Roberts	Florence Roberts	nm0731095	1
1746454624	Billy Mahan	Billy Mahan	nm0536743	1
1746454624	Helen Ericson	Helen Ericson	nm0259148	1
1746454624	George Givot	George Givot	nm0321473	1
1746454624	Marvin Stephens	Marvin Stephens	nm0827102	1
1746454624	Harlan Briggs	Harlan Briggs	nm0109034	1
1746454624	Harry Shannon	Harry Shannon	nm0788288	1
1746454624	Jack Carson	Jack Carson	nm0007217	1
1746454624	Guy Repp	Guy Rapp	nm0710844	1
1746454624	Gladys Blake	Gladys Blake	nm0086560	1
1746454624	Esther Brodelet	Esther Brodelet	nm0110789	1
1746454624		John Elliott	nm0254502		1
1746454624		Veronica Lake	nm0000043		1
1746454624		Billy Lechner	nm0496081		1
1746454624		Joan Leslie	nm0504125		1
1746454624	John Sheehan	John Sheehan	nm0790596	1
1746454624		Lee Shumway	nm0795884		1
1746454624		Bruce Warren	nm0912751		1
1746454624	Irma Wilson	Irma Wilson	nm0933521	1
1746514953	Gladys Leslie	Gladys Leslie	nm0504109	1
1746514953	Isabel Vernon	Isabel Vernon	nm0894679	1
1746514953	Thomas A. Curran	Thomas A. Curran	nm0192882	1
1746514953	Jean Armour	Jean Armour	nm0035572	1
1746514953	Chester Morris	Chester Morris	nm0606431	1
1746514953	Ray Hallor	Ray Hallor	nm0356708	1
1746514953	Justus Barnes	Justus D. Barnes	nm0055661	1
1746514953	Carey L. Hastings	Carey L. Hastings	nm0368563	1
1746514953	Grace De Carlton	Grace DeCarlton	nm0213657	1
1746574210	Bing Russell	Bing Russell	nm0751032	1
1746574210	Bill Hale	Bill Hale	nm0354856	1
1746574210	Bernie Thomas	Bernie Thomas	nm0858521	1
1746574210	Eve Brent	Eve Brent	nm0107573	1
1746574210	Jack Harris	Jack Harris	nm0364794	1
1746574210	William Foster	Bill Coontz	nm0177806	1
1746574210	Chris Wayne	Chris Hughes	nm0400505	1
1746574210		Joe Hamilton	nm3367176		1
1746574210		Lloyd Wyatt	nm3358101		1
1746574210		Titus Woodward	nm3358217		1
1746574210		Jim Cochran	nm0168178		1
1746574210		Art McCrory	nm3366632		1
1746574210		George Kluver	nm3365875		1
1746574210	Billy Hughes	Billy E. Hughes	nm0400475	1
1746574210	Whitey Hughes	Whitey Hughes	nm0401000	1
1746584674	Klondike	Klondike the Dog	nm1223737	1
1746584674	Arnold Gray	Arnold Gray	nm0336455	1
1746584674	Henry Hebert	Henry Hebert	nm0372872	1
1746584674	Robert Reault	Robert Reault	nm0714170	1
1746584674	Kathleen Collins	Kathleen Collins	nm0172431	1
1746584674	Alfred Fisher	Alfred Fisher	nm0279364	1
1746584674	Chuck Norris	Chuck Norris	nm0001569	1
1746408718	Mary Louise Weller	Mary Louise Weller	nm0919875	1
1746408718	Camila (as) Griggs	Camila Griggs	nm0341824	1
1746408718	Michael Cavanaugh	Michael Cavanaugh	nm0146938	1
1746408718	David Opatoshu	David Opatoshu	nm0649055	1
1746408718	Seiji Sakaguchi	Seiji Sakaguchi	nm0756987	1
1746408718	Frank Michael Liu	Frank Michael Liu	nm0490518	1
1746408718	Bob Minor	Bob Minor	nm0591567	1
1746408718	Lloyd Kino	Lloyd Kino	nm0455820	1
1746408718	Leigh Hamilton	Leigh Hamilton	nm0358014	1
1746408718	Howard Caine	Howard Caine	nm0128995	1
1746408718	Robert Emhardt	Robert Emhardt	nm0256364	1
1746408718	Roger Behrstock	Roger Behrstock	nm0067116	1
1746408718	Jimmy Shaw	Jimmy Shaw	nm2147673	1
1746408718	Behrouz Gramian	Behrouz Gramian	nm0334529	1
1746408718	J. B. Bennett	J.B. Bennett	nm0071803	1
1746408718	Ken Argent	Ken Argent	nm0034466	1
1746408718	Bobby Shum	Bobby Shum	nm0795796	1
1746408718	Richard Norton	Richard Norton	nm0636280	1
1746408718	Randy Channell	Randy Channell	nm0151910	1
1746408718	Malcolm Lomax	Malcolm Lomax	nm0518267	1
1746408718	Peter Gee	Peter Gee	nm0311560	1
1746408718	Steve Hulin	Steve Hulin	nm0401380	1
1746408718	Alan Marcus	Alan Marcus	nm0546059	1
1746408718	Anna Chan	Anna Chan	nm0150794	1
1746408718	Nelson Welch	Nelson Welch	nm0919623	1
1746408718	Tony Leung	Tony Chiu	nm0504897	1
1746408718	Mike Lovett	Mike Lovett	nm0522682	1
1746408718	Anita Lee	Anita Lee	nm0496809	1
1746408718	Sin Wai Ying	Sin Wai Ying	nm2683546	1
1746408718	Ben Leung	Ben Leung	nm0504912	1
1746408718	May Cheung	May Cheung	nm0156531	1
1746408718	Cheng Shu Fung	Cheng Shu Fung	nm2678038	1
1746408718	Brian Langley	Brian Langley	nm0486504	1
1746408718	Junghee Lee	Junghee Lee	nm2672318	1
1746408718	Misom Lee	Misom Lee	nm2560475	1
1746408718	Woo In Rhee	Woo In Rhee	nm2674486	1
1746408718	Kiku	Kiku	nm2667632	1
1746408718	Susie Hall	Susie Hall	nm0356136	1
1746408718	Eugene Choy	Eugene Choy	nm0159568	1
1746408718	Bertha Chan	Bertha Chan	nm0150803	1
1746408718		Mike Norris	nm0635869		1
1745271929	Mark Wahlberg	Mark Wahlberg	nm0000242	1
1745271929	Joaquin Phoenix	Joaquin Phoenix	nm0001618	1
1745271929	Charlize Theron	Charlize Theron	nm0000234	1
1745271929		James Caan	nm0001001		1
1745271929	Ellen Burstyn	Ellen Burstyn	nm0000995	1
1745271929	Faye Dunaway	Faye Dunaway	nm0001159	1
1745271929		Steve Lawrence	nm0493031		1
1745271929		Andy Davoli	nm0205789		1
1745271929		Tony Musante	nm0615540		1
1745271929		Victor Argo	nm0034519		1
1745271929		Tomas Milian	nm0587401		1
1745271929		Robert Montano	nm0599017		1
1745271929		Victor Arnold	nm0036663		1
1745271929		Chad Aaron	nm0007446		1
1745271929		Louis Guss	nm0348927		1
1745271929		Domenick Lombardozzi	nm0518511		1
1745271929		Joe Lisi	nm0514055		1
1745271929		David Zayas	nm0953882		1
1745271929		Joseph Ragno	nm0706554		1
1745271929		Teresa Yenque	nm1200804		1
1745271929		Jose Soto	nm0815548		1
1745271929		John Tormey	nm0868110		1
1745271929		Teddy Coluca	nm0173335		1
1745271929		Jack O'Connell	nm0640081		1
1745271929		Dan Grimaldi	nm0342106		1
1745271929		Garry Pastore	nm0665101		1
1745271929		Ron Brice	nm0108525		1
1745271929		Gene Canfield	nm0133932		1
1745271929		Keith Hernandez	nm0379626		1
1745271929		Allan Houston	nm0396796		1
1745271929		Andi Shrem	nm0795367		1
1745271929		Joe Dimare	nm0227195		1
1745271929		Barry Wetcher	nm0923114		1
1745271929		Oscar A. Colon	nm0173126		1
1745271929		Jace Kent	nm0448756		1
1745271929		Brandon Danziger	nm0200760		1
1745271929		Doug Barron	nm0057658		1
1745271929		Floyd Resnick	nm0720312		1
1745271929		Chris Edwards	nm0249886		1
1745271929		Ray Seiden	nm0782395		1
1745271929		Annika Pergament	nm0673674		1
1745271929		Maximiliano Hernández	nm0380073		1
1745271929		Kip Evans	nm0262955		1
1745271929		John Elsen	nm0255623		1
1745271929		Douglas Crosby	nm0188981		1
1745271929		Scott Nicholson	nm2592482		1
1745271929		Kim Merritt	nm0581429		1
1745271929		Erin Walls	nm0909376		1
1745271929		Tyree Michael Simpson	nm0801247		1
1745271929		Peter Vallone	nm0885202		1
1745271929		Irwin Gray	nm0336687		1
1745271929		Denise Traficanti	nm0870617		1
1745271929		Roma Torre	nm0868405		1
1745271929		Lewis Dodley	nm0230253		1
1745271929		Ernie Anastos	nm0025727		1
1745271929		Harriet Grodner	nm1990996		1
1745271929		Lisa Chang	nm0151766		1
1745271929		Michael Armand DeMatteo	nm7815449		1
1745271929		Anthony Gaudioso	nm2791125		1
1745271929		Steve Nuke	nm0637858		1
1745271929		Lisa Pickell	nm0681772		1
1745271929		Bernie Rachelle	nm0705098		1
1745271929		Rocco	nm2944955		1
1745271929		Marc Romeo	nm0739239		1
1745271929		Amy Russ	nm0750885		1
1745271929		Doug Sakmann	nm0757217		1
1745271929		Andy Signore	nm0797520		1
1746484711	Theda Bara	Theda Bara	nm0000847	1
1746484711		Victor Kennard	nm0447855	1
1746484711		Florence Martin	nm0552283	1
1746484711		Tony Merlo	nm0581050	1
1746484711		Jack Ridgeway	nm0725909	1
1746484711		Hugh Thompson	nm0860216	1
1746484711		Henry Warwick	nm0913240	1
1746394227		Jay Baker	nm0048554	1
1746394227		Pat Barlow	nm0055270	1
1746394227		Lloyd Berry	nm0077615	1
1746394227		Deborah Foreman	nm0286033	1
1746394227		Deborah Goodrich	nm0329301	1
1746394227		Tom Heaton	nm0372784	1
1746394227		Leah Pinsent	nm0684522	1
1746394227		Mike Nomad	nm0634549	1
1746394227		Ken Olandt	nm0645949	1
1746394227		Griffin O'Neal	nm0641906	1
1746394227		Clayton Rohner	nm0737553	1
1746394227		Amy Steel	nm0824386	1
1746394227		Thomas F. Wilson	nm0001855	1
1746520363	Kenneth McDonald	Kenneth MacDonald	nm1129390	1
1746520363	Virginia Warwick	Virginia Warwick	nm0913278	1
1746520363	Geno Corrado	Gino Corrado	nm0180679	1
1746520363	Martin Turner	Martin Turner	nm0877746	1
1746520363	Alphonse Martell	Alphonse Martell	nm0551536	1
1746520363	Robert Barnes	Robert Barnes	nm0055754	1
1746520363	Max Ashley					1
1746584102	Kay Kyser	Kay Kyser	nm0477517	1
1746584102	Adolphe Menjou	Adolphe Menjou	nm0579663	1
1746584102	May Robson	May Robson	nm0733480	1
1746584102	Lucille Ball	Lucille Ball	nm0000840	1
1746584102	Dennis O'Keefe	Dennis O'Keefe	nm0641454	1
1746584102	Edward Everett Horton	Edward Everett Horton	nm0002143	1
1746584102	Roscoe Karns	Roscoe Karns	nm0439850	1
1746584102	Moroni Olsen	Moroni Olsen	nm0647752	1
1746584102	Hobart Cavanaugh	Hobart Cavanaugh	nm0146928	1
1746584102	Ginny Simms	Ginny Simms	nm0799963	1
1746584102		Kay Kyser Band	nm1286631		1
1746584102	Harry Babbitt	Harry Babbitt	nm0044808	1
1746584102	Sully Mason	Sully Mason	nm0556970	1
1746584102	Ish Kabibble	M.A. Bogue	nm0091928	1
1746584102	Kathryn Adams	Kathryn Adams	nm0011116	1
1746584102		Ernani Bernardi	nm2842201		1
1746584102		Harrison Carroll	nm2495125		1
1746584102		Stephen Chase	nm0153679		1
1746584102	Charles Doehrer	Charles Doehrer	nm0991628	1
1746584102		Jack Gargan	nm0307325		1
1746584102		Gus Glassmire	nm0322105		1
1746584102	Jane Goude	Jane Goude	nm0332142	1
1746584102	Sheila Graham	Sheilah Graham	nm0334309	1
1746584102		Vinton Hayworth	nm0370386		1
1746584102	Hedda Hopper	Hedda Hopper	nm0394407	1
1746584102	Erskine Johnson	Erskine Johnson	nm0425077	1
1746584102		Charles Judels	nm0431882		1
1746584102	Effie Parnell	Effie Laird	nm0481960	1
1746584102	Dorothy Lovett	Dorothy Lovett	nm0522662	1
1746584102		Horace McMahon	nm0573024		1
1746584102	Feg Murray	Feg Murray	nm0614944	1
1746584102		Forbes Murray	nm0614949		1
1746584102		Louis Natheaux	nm0622307		1
1746584102		George Noisom	nm0634168		1
1746584102		William H. O'Brien	nm0639444		1
1746584102	Fred Orthman	Fred Orthman	nm0652865	1
1746584102		Suzanne Ridgway	nm0725920		1
1746584102	Jimmy Starr	Jimmy Starr	nm0823523	1
1746584102		Elliott Sullivan	nm0838057		1
1746584102	Dennis Tankard	Denis Tankard	nm0849528	1
1746584102	Lillian West	Lillian West	nm0922203	1
1746454023	Ole Olsen	Ole Olsen	nm0646337	1
1746454023	Chic Johnson	Chic Johnson	nm0424765	1
1746454023	Martha Raye	Martha Raye	nm0713106	1
1746454023	Hugh Herbert	Hugh Herbert	nm0001890	1
1746454023	Jane Frazee	Jane Frazee	nm0292471	1
1746454023	Robert Paige	Robert Paige	nm0656745	1
1746454023	Mischa Auer	Mischa Auer	nm0041681	1
1746454023	Richard Lane	Richard Lane	nm0485518	1
1746454023	Lewis Howard	Lewis Howard	nm0397459	1
1746454023	Clarence Kolb	Clarence Kolb	nm0463882	1
1746454023	Nella Walker	Nella Walker	nm0908063	1
1746454023	Shemp Howard	Shemp Howard	nm0397602	1
1746454023	Elisha Cook	Elisha Cook Jr.	nm0176879	1
1746454023	Frank Darien	Frank Darien	nm0201227	1
1746454023	Katherine Johnson	Catherine Johnson	nm0424734	1
1746454023	Gus Schilling	Gus Schilling	nm0771696	1
1746454023	The Six Hits	The Six Hits	nm1310201	1
1746454023	Slim & Slam	Slim Gaillard	nm0301254	1
1746454023	Slim & Slam	Slam Stewart	nm0829836	1
1746454023	Jerry Mandy					1
1746454023	Harlem Congeroo Dancers	Ann Johnson	nm0424505	1
1746454023	Harlem Congeroo Dancers	Frankie Manning	nm0543278	1
1746454023	Olive Hatch Water Ballet	Olive Hatch	nm0368743	1
1746454023	Eddie Acuff	Eddie Acuff	nm0010333	1
1746454023		Kathryn Adams	nm0011116		1
1746454023		Sig Arno	nm0036324		1
1746454023	Frank Austin	Frank Austin	nm0042380	1
1746454023	The Six Hits	Marvin Bailey	nm1591165	1
1746454023	Don Brodie	Don Brodie	nm0110893	1
1746454023	George Chandler	George Chandler	nm0151370	1
1746454023	Milton Charleston	Milton Charleston	nm0153194	1
1746454023		Dean Collins	nm0172264		1
1746454023	Billy Curtis	Billy Curtis	nm0193260	1
1746454023	George Davis	George Davis	nm0204639	1
1746454023	Hal K. Dawson	Hal K. Dawson	nm0206141	1
1746454023	The Six Hits	Vince Degen	nm1415367	1
1746454023	Harlem Congeroo Dancers	William Downe	nm8175651	1
1746454023		Bess Flowers	nm0283170		1
1746454023		Karen X. Gaylord	nm0310939		1
1746454023		Jody Gilbert	nm0318101		1
1746454023		Julia Griffith	nm0341548		1
1746454023	Ben Hall	Ben Hall	nm0355334	1
1746454023	Charlie Hall	Charlie Hall	nm0355408	1
1746454023	Samuel S. Hinds	Samuel S. Hinds	nm0385594	1
1746454023	The Six Hits	Howard Hudson	nm3996751	1
1746454023	George Humbert	George Humbert	nm0401673	1
1746454023	Harlem Congeroo Dancers	Frances 'Mickey' Jones	nm8175619	1
1746454023		Ethelreda Leopold	nm0503154		1
1746454023	Harlem Congeroo Dancers	Whitey's Lindy Hoppers	nm1342845	1
1746454023	Jack Lipson	Jack 'Tiny' Lipson	nm0513807	1
1746454023	Jimmy Lucas	Jimmie Lucas	nm0524181	1
1746454023	The Six Hits	Mack McLean	nm1594459	1
1746454023	Harlem Congeroo Dancers	Norma Miller	nm0589073	1
1746454023		Susan Miller	nm0589388		1
1746454023	Harlem Congeroo Dancers	Al Minns	nm1586231	1
1746454023	Harry Monty	Harry Monty	nm0600355	1
1746454023	Lyle Moraine	Lyle Moraine	nm0602464	1
1746454023	Joe North	Joseph North	nm0636027	1
1746454023		Gil Perkins	nm0673945		1
1746454023		Jean Porter	nm0692156		1
1746454023	The Six Hits	Jerry Preshaw	nm3998577	1
1746454023	Harlem Congeroo Dancers	Dorothy Raye	nm0319517	1
1746454023	Harlem Congeroo Dancers	Billy Ricker	nm8175614	1
1746454023	Harlem Congeroo Dancers	Willa Mae Ricker	nm8175613	1
1746454023		Bert Roach	nm0729991		1
1746454023	Bob Rose	Bob Rose	nm0741278	1
1746454023	Angelo Rossitto	Angelo Rossitto	nm0744441	1
1746454023	Fred Sanborn	Fred Sanborn	nm0760827	1
1746454023	The Six Hits	Bill Seckler	nm0781168	1
1746454023		Rex Stewart	nm0829754		1
1746454023	Andrew Tombes	Andrew Tombes	nm0866558	1
1746454023		Dale Van Sickel	nm0887975		1
1746454023	Harlem Congeroo Dancers	Ellinor Vanderveer	nm0888871	1
1746454023	Terry Walker	Terry Walker	nm0908251	1
1746454023	Billy Wayne	Billy Wayne	nm0915519	1
1746454023		Dave Willock	nm0932565		1
1746565991	Rory Calhoun	Rory Calhoun	nm0001983	1
1746565991	Kristine Miller	Kristine Miller	nm0588767	1
1746565991	Andrew Duggan	Andrew Duggan	nm0240887	1
1746565991	Yvette Dugay	Yvette Duguay	nm0241009	1
1746565991	Peter Whitney	Peter Whitney	nm0926338	1
1746565991	Eugene Iglesias	Eugene Iglesias	nm0407094	1
1746565991	Robert Burton	Robert Burton	nm0123699	1
1746565991	Roy Barcroft	Roy Barcroft	nm0054117	1
1746565991	Bart Bradley	Bart Braverman	nm0106013	1
1746565991	Paul Burns	Paul E. Burns	nm0122834	1
1746565991	Wes Christensen	Wes Christensen	nm0159933	1
1746565991	Ray Corrigan	Ray Corrigan	nm0181003	1
1746565991	Fred Graham	Fred Graham	nm0334040	1
1746565991	Arline Anderson					1
1746565991	Don C. Harvey					1
1746565991		Duane Grey	nm0340558		1
1746565991	James Griffith	James Griffith	nm0341526	1
1746565991		Don C. Harvey	nm0367497		1
1746565991		Al Haskell	nm0368120		1
1746565991	Thomas Browne Henry	Thomas Browne Henry	nm0378015	1
1746565991		Ethan Laidlaw	nm0481756		1
1746565991	Tom London	Tom London	nm0163417	1
1746565991	Rankin Mansfield	Rankin Mansfield	nm0543815	1
1746565991	Dennis Moore	Dennis Moore	nm0601117	1
1746565991	Ricky Murray	Rickey Murray	nm0615239	1
1746565991	Don Orlando	Don Orlando	nm0649985	1
1746565991		'Snub' Pollard	nm0689444		1
1746565991	Denver Pyle	Denver Pyle	nm0701500	1
1746565991		Bob Reeves	nm0716162		1
1746565991	Gloria Rhoads	Gloria Rhoads	nm0722335	1
1746565991	Frank Sully	Frank Sully	nm0838412	1
1746565991	Harry Tyler	Harry Tyler	nm0878826	1
1746514872	Naomi Childers	Naomi Childers	nm0157522	1
1746514872		Marc McDermott	nm0531584		1
1746514872	Templar Saxe	Templar Saxe	nm0768283	1
1746514872	William Shea	William Shea	nm0790360	1
1746514872	Katherine Lewis	Katherine Lewis	nm0507411	1
1746580268	Alice Faye	Alice Faye	nm0269647	1
1746580268	Don Ameche	Don Ameche	nm0000747	1
1746580268	J. Edward Bromberg	J. Edward Bromberg	nm0111297	1
1746580268	Alan Curtis	Alan Curtis	nm0193232	1
1746580268	Stuart Erwin	Stuart Erwin	nm0260020	1
1746580268	Jed Prouty	Jed Prouty	nm0698985	1
1746580268	Buster Keaton	Buster Keaton	nm0000036	1
1746580268	Donald Meek	Donald Meek	nm0576083	1
1746580268	George Givot	George Givot	nm0321473	1
1746580268	Al Jolson	Al Jolson	nm0427231	1
1746580268	Eddie Collins	Eddie Collins	nm0172287	1
1746580268	Hank Mann	Hank Mann	nm0003424	1
1746580268	Heinie Conklin	Heinie Conklin	nm0174692	1
1746580268	James Finlayson	James Finlayson	nm0278006	1
1746580268	Chick Chandler	Chick Chandler	nm0151334	1
1746580268	Robert Lowery	Robert Lowery	nm0523225	1
1746580268	Russell Hicks	Russell Hicks	nm0382954	1
1746580268	Ben Welden	Ben Welden	nm0919700	1
1746580268	Willie Fung	Willie Fung	nm0298699	1
1746580268	Paul Stanton	Paul Stanton	nm0822792	1
1746580268	Mary Forbes	Mary Forbes	nm0285376	1
1746580268	Joseph Crehan	Joseph Crehan	nm0003277	1
1746580268	Irving Bacon	Irving Bacon	nm0045784	1
1746580268	Ben Turpin	Ben Turpin	nm0878035	1
1746580268	Chester Conklin	Chester Conklin	nm0174682	1
1746580268	Marjorie Beebe	Marjorie Beebe	nm0066259	1
1746580268	Frederick Burton	Frederick Burton	nm0123579	1
1746580268	Lee Duncan	Lee Duncan	nm0242022	1
1746580268	Rin Tin Tin	Rin Tin Tin Jr.	nm1168072	1
1746580268		Sam Ash	nm0038663		1
1746580268	Herbert Ashley	Herbert Ashley	nm0039062	1
1746580268		Bonnie Bannon	nm0052422		1
1746580268	Lynn Bari	Lynn Bari	nm0054609	1
1746580268	Johnnie Butler	John Butler	nm0124984	1
1746580268	Georgia Caine	Georgia Caine	nm0128990	1
1746580268	Ray Cooke	Ray Cooke	nm0177485	1
1746580268	Jack Cooper	Jack Cooper	nm0178108	1
1746580268	Dorothy Dearing	Dorothy Dearing	nm0213158	1
1746580268	Edward Earle	Edward Earle	nm0247305	1
1746580268	Franklyn Farnum	Franklyn Farnum	nm0267916	1
1746580268	Arno Frey	Arno Frey	nm0294536	1
1746580268	Harold Goodwin	Harold Goodwin	nm0329467	1
1746580268	Fay Helm Nurse	Fay Helm	nm0375614	1
1746580268	J. Anthony Hughes	J. Anthony Hughes	nm0400658	1
1746580268	John Ince	John Ince	nm0408429	1
1746580268		Mark Jones	nm0428753		1
1746580268	Paul McVey	Paul McVey	nm0574707	1
1746580268	Dave Morris	Dave Morris	nm0606470	1
1746580268	Forbes Murray	Forbes Murray	nm0614949	1
1746580268	Snub Pollard	'Snub' Pollard	nm0689444	1
1746580268	Alex Pollard	Alexander Pollard	nm0689447	1
1746580268	Victor Potel	Victor Potel	nm0693055	1
1746580268	Arthur Rankin	Arthur Rankin	nm0710233	1
1746580268		Cyril Ring	nm0727529		1
1746580268	Eddie Dunn					1
1746580268	Marshall Ruth	Marshall Ruth	nm0751924	1
1746580268	Francis Sayles	Francis Sayles	nm0768494	1
1746580268	Mack Sennett	Mack Sennett	nm0784407	1
1746580268	Iva Stewart	Iva Stewart	nm0829444	1
1746580268	Fred Toones	Fred 'Snowflake' Toones	nm0867560	1
1746580268	Harry Tyler	Harry Tyler	nm0878826	1
1746580268	Billy Wayne	Billy Wayne	nm0915519	1
1746502168	Irene Castle	Irene Castle	nm0145274	1
1746502168	Ward Crane	Ward Crane	nm0186440	1
1746502168	Charles Gerard	Charles K. Gerrard	nm0314699	1
1746502168	Howard Truesdale	Howard Truesdale	nm0874124	1
1746502168	Tom Murray	Tom Murray	nm0615306	1
1746393122	Anthony Perkins	Anthony Perkins	nm0000578	1
1746393122	Diana Scarwid	Diana Scarwid	nm0769311	1
1746393122	Jeff Fahey	Jeff Fahey	nm0001194	1
1746393122	Roberta Maxwell	Roberta Maxwell	nm0561809	1
1746393122	Hugh Gillin	Hugh Gillin	nm0318761	1
1746393122	Lee Garlington	Lee Garlington	nm0307600	1
1746393122	Robert Alan Browne	Robert Alan Browne	nm0115067	1
1746393122	Gary Bayer	Gary Bayer	nm0062937	1
1746393122	Patience Cleveland	Patience Cleveland	nm0166495	1
1746393122	Juliette Cummins	Juliette Cummins	nm0192017	1
1746393122	Steve Guevara	Steve Guevara	nm0346492	1
1746393122	Kay Heberle	Kay Heberle	nm0372852	1
1746393122	Donovan Scott	Donovan Scott	nm0779073	1
1746393122	Karen Hensel	Karen Hensel	nm0378088	1
1746393122	Jack Murdock	Jack Murdock	nm0613789	1
1746393122	Katt Shea Ruben	Katt Shea	nm0002240	1
1746393122	Hugo L. Stanger	Hugo Stanger	nm0822230	1
1746393122	Lisa Ives	Lisa Ives	nm0412340	1
1746393122	Angele Ritter	Angele Ritter	nm0728717	1
1746393122	Diane Rodriguez	Diane Rodriguez	nm0735290	1
1746393122		Claudia Bryar	nm0117267		1
1746393122		Mimi Cagnetta	nm0128568		1
1746393122	Virginia Gregg	Virginia Gregg	nm0339615	1
1746465003	Rita Hayworth	Rita Hayworth	nm0000028	1
1746465003	Victor Mature	Victor Mature	nm0001514	1
1746465003	John Sutton	John Sutton	nm0840330	1
1746465003	Carole Landis	Carole Landis	nm0484808	1
1746465003	James Gleason	James Gleason	nm0322299	1
1746465003	Phil Silvers	Phil Silvers	nm0799014	1
1746465003	Walter Catlett	Walter Catlett	nm0146185	1
1746465003	Mona Maris	Mona Maris	nm0548056	1
1746465003	Frank Orth	Frank Orth	nm0650995	1
1746465003	Stanley Andrews	Stanley Andrews	nm0003224	1
1746465003	Margaret Moffat	Margaret Moffatt	nm9642584	1
1746465003	Libby Taylor	Libby Taylor	nm0852774	1
1746465003	John Kelly	John Kelly	nm0446503	1
1746465003	Curt Bois	Curt Bois	nm0092290	1
1746465003	Hermes Pan	Hermes Pan	nm0659009	1
1746465003	Gregory Gaye	Gregory Gaye	nm0310843	1
1746465003	Andrew Tombes	Andrew Tombes	nm0866558	1
1746465003	Albert Conti	Albert Conti	nm0176302	1
1746465003	Charles Arnt	Charles Arnt	nm0036792	1
1746465003	Larry Wheat	Larry Wheat	nm0923647	1
1746465003	Ernie Adams	Ernie Adams	nm0010958	1
1746465003	Bill Alcorn	William Alcorn	nm0017292	1
1746465003	Louise Allen	Louise Allen	nm1078616	1
1746465003	Russell Ash	Russell Ash	nm0038662	1
1746465003	Clarence Badger	Clarence G. Badger	nm0046082	1
1746465003	Jack Barnett	Jackie Barnett	nm0055906	1
1746465003	Joe Bernard	Joseph E. Bernard	nm0076284	1
1746465003	Jack Boyle	Jack Boyle	nm0102251	1
1746465003	Tex Brodus	Tex Brodus	nm0111012	1
1746465003	Paul Burns	Paul E. Burns	nm0122834	1
1746465003	Bud Carpenter	Bud Carpenter	nm0139290	1
1746465003	Mary Carroll	Mary Carroll	nm0140924	1
1746465003	Iron Eyes Cody	Iron Eyes Cody	nm0002014	1
1746465003	J. W. Cody	J.W. Cody	nm0168582	1
1746465003	John Coffey	Jack Coffey	nm0168869	1
1746465003	Luke Cosgrave	Luke Cosgrave	nm0181811	1
1746465003	Tommy Cotton	Tommy Cottonaro	nm0183135	1
1746465003	Bob Crosby	Bob Crosby	nm1075369	1
1746465003	Billy Curtis	Billy Curtis	nm0193260	1
1746465003	Eddie Cutler	Eddie Cutler	nm0193914	1
1746465003		Sonia Darrin	nm0201650		1
1746465003	Grace Davies	Grace Davies	nm0203729	1
1746465003	Virginia Davis	Virginia Davis	nm0205629	1
1746465003	Dorothy Dearing	Dorothy Dearing	nm0213158	1
1746465003	Ed Dearing	Edgar Dearing	nm0213159	1
1746465003	Chuck De Shon	Chuck DeShon	nm1078514	1
1746465003	Barry Downing	Barry Downing	nm0236079	1
1746465003	Joe Downing	Joe Downing	nm0236110	1
1746465003	Matt Duffin	Matt Duffin	nm5204698	1
1746465003	Frank Ferguson	Frank Ferguson	nm0272432	1
1746465003	Paul Foltz	Paul Foltz	nm0284427	1
1746465003	Judy Ford	Judith Ford	nm0285723	1
1746465003	Jack Frost	Jack Frost	nm0296504	1
1746465003	Rosina Galli	Rosina Galli	nm0302873	1
1746465003	Gus Glassmire	Gus Glassmire	nm0322105	1
1746465003	Sol Haines	Sal Haines	nm0354298	1
1746465003	Aileen Haley	Aileen Haley	nm0355075	1
1746465003	William Halligan	William Halligan	nm0356620	1
1746465003	Edith Haskins	Edith Haskins	nm0368175	1
1746465003		Henry Hebert	nm0372872		1
1746465003	Joe Hickey	Joe Hickey	nm0382629	1
1746465003	Ralph Hubbard	Ralph Hubbard	nm0399220	1
1746465003	Jack Jackson	Jack Jackson	nm0413611	1
1746465003	Delos Jewkes	Delos Jewkes	nm0422490	1
1746465003	Milt Kibbee	Milton Kibbee	nm0452133	1
1746465003	Dona La Barr	Donna La Barr	nm0478369	1
1746465003	Tom Ladd	Tommy Ladd	nm0480481	1
1746465003	Bud Lawler	Bud Lawler	nm0492467	1
1746465003	Perk Lazelle	Perk Lazelle	nm0493865	1
1746465003	Robert Lowery	Robert Lowery	nm0523225	1
1746465003		Chief Many Treaties	nm0371956		1
1746465003		Vivian Mason	nm0556995		1
1746465003	Edward McNamara	Edward McNamara	nm0573679	1
1746465003	George Melford	George Melford	nm0577654	1
1746465003	John "Skins" Miller	John 'Skins' Miller	nm0588629	1
1746465003	Roger Miller	Roger Miller	nm5234577	1
1746465003		Terry Moore	nm0601930	1
1746465003	Eugene Morgan	Eugene Morgan	nm5288785	1
1746465003	Roseanne Murray	Roseanne Murray	nm7704636	1
1746465003	Peggy Neary	Peggy Lou Neary	nm1293964	1
1746465003	Ted North	Ted North	nm0636071	1
1746465003	Pearlie May Norton	Pearlie Norton	nm0636274	1
1746465003	James Nataro	James Notaro	nm0636547	1
1746465003	Tom O'Grady	Tom O'Grady	nm0641128	1
1746465003	Charles Owens	Charles Owens	nm0654330	1
1746465003	Byron Poindexter	Byron Poindexter	nm0688430	1
1746465003	Gene Ramey	Gene Ramey	nm0708202	1
1746465003	Belle Richards	Belle Richards	nm0723970	1
1746465003	Ruth Riley	Ruth Riley	nm1077779	1
1746465003	Cyril Ring	Cyril Ring	nm0727529	1
1746465003	John Roche	John Roche	nm0733943	1
1746465003	Jack Ross	Jack Ross	nm0743483	1
1746465003	Kenneth Rundquist	Kenneth Rundquist	nm0750240	1
1746465003	Eddie Searles	Eddie Searles	nm0780721	1
1746465003	Tommy Seidel	Tom Seidel	nm0782377	1
1746465003	John Stanley	John Stanley	nm2154861	1
1746465003	Mary Stewart	Mary Stewart	nm0829648	1
1746465003	Harry Strang	Harry Strang	nm0833340	1
1746465003	Charles Tannen	Charles Tannen	nm0849579	1
1746465003	Thundercloud	Chief Thundercloud	nm0862086	1
1746465003	Valerie Traxler	Valerie Traxler	nm1078127	1
1746465003	Vanita Wade	Vanita Wade	nm0905526	1
1746465003	Eddy Waller	Eddy Waller	nm0909040	1
1746465003	Billy Wayne	Billy Wayne	nm0915519	1
1746465003	Nondas Wayne	Nondas Wayne	nm1078244	1
1746465003	William P. Wilkerson	William Wilkerson	nm0929097	1
1746465003		Kenny Williams	nm0931057		1
1746465003	Dan Wyler	Dan Wyler	nm0943732	1
1746465003		Nan Wynn	nm0943988		1
1746465003	Bill Hazlett					1
1746422299	Josh Hamilton	Josh Hamilton	nm0357979	1
1746422299		Samuel Gould	nm0332489		1
1746422299		Catherine Kellner	nm0446070		1
1746422299		Jonathan Baumbach	nm0062263		1
1746422299		John Lehr	nm0499856		1
1746422299	Olivia d'Abo	Olivia d'Abo	nm0001882	1
1746422299		Peter Czernin	nm0194446		1
1746422299		Carlos Jacott	nm0415070		1
1746422299	Chris Eigeman	Chris Eigeman	nm0001177	1
1746422299		Eric Stoltz	nm0000655		1
1746422299		Eliza Roberts	nm0731067		1
1746422299	Jason Wiles	Jason Wiles	nm0005556	1
1746422299	Parker Posey	Parker Posey	nm0000205	1
1746422299		Christopher Reed	nm0715358		1
1746422299		Noah Baumbach	nm0000876		1
1746422299		Jason S. Kassin	nm0440882		1
1746422299		Cara Buono	nm0120648		1
1746422299		David DeLuise	nm0217936		1
1746422299		Thea Goodman	nm0329248		1
1746422299		Lauren Katz	nm0441767		1
1746422299		Alexia Landeau	nm0006952		1
1746422299		Perrey Reeves	nm0716275		1
1746422299		Tony Giglio	nm0317638		1
1746422299		Richard Tacchino	nm0846138		1
1746422299		Nico Baumbach	nm0062264		1
1746422299		José Ignacio Álvarez	nm0959471		1
1746422299		Solier Fagundez	nm0265160		1
1746422299		Ian Davids	nm0456880		1
1746422299		Matthew Kaplan	nm0438323		1
1746422299		Dean Cameron	nm0131541		1
1746422299		Elliott Gould	nm0001285		1
1746422299		Marissa Ribisi	nm0005356		1
1746422299		Kaela Dobkin	nm0229695		1
1746422299		Sal Viscuso	nm0899601		1
1746422299		Jessica Hecht	nm0372961		1
1746422299		Nora Perricone	nm0674663		1
1746422299		Melanie Holmes	nm0462375		1
1746422299		Paul McMichael	nm4046484		1
1746422299		Paul Speaks	nm1919361		1
1746555503	Jack Kelly	Jack Kelly	nm0446438	1
1746555503	Hildy Parks	Hildy Parks	nm0662955	1
1746555503	Vince Edwards	Vince Edwards	nm0250436	1
1746555503	John Cassavetes	John Cassavetes	nm0001023	1
1746555503	David Cross	David Cross	nm0189143	1
1746555503	Edward Marr	Eddie Marr	nm0549979	1
1746555503	Jack Kruschen	Jack Kruschen	nm0472816	1
1746555503	Joyce McCluskey	Joyce McCluskey	nm0566063	1
1746555503	Jonathan Hale	Jonathan Hale	nm0354947	1
1746555503	Barney Phillips	Barney Phillips	nm0680237	1
1746555503	Roy Neal	Roy Neal	nm0623671	1
1746555503	Joel Marston	Joel Marston	nm0551337	1
1746555503	Guy Kingsford	Guy Kingsford	nm0455490	1
1746555503		Stanley Andrews	nm0003224		1
1746555503	Charles Herbert	Charles Herbert	nm0378517	1
1746555503		John Phillips	nm0680511		1
1746555503		Barbara Woodell	nm0940234		1
1746555503		William Woodson	nm0940880		1
1746555503	Nancy Dee Zane	Nancy Zane	nm0952929	1
1746198114	Rip Torn	Rip Torn	nm0001800	1
1746198114	Sally Kirkland	Sally Kirkland	nm0000476	1
1746198114	Robert Blankshine	Robert Blankshine	nm0087599	1
1746198114	Darlene Cotton	Darlene Cotton	nm0183082	1
1746198114	Phoebe Dorin	Phoebe Dorin	nm0233681	1
1746198114	Julie Garfield	Julie Garfield	nm0307278	1
1746198114	Lois Markle	Lois Markle	nm0548530	1
1746198114	Megan McCormick	Megan McCormick	nm0566573	1
1746198114	Nancy MacKay	Nancy MacKay	nm0533198	1
1746198114	Michael McGuire	Michael McGuire	nm0570263	1
1746198114	Kevin O'Connor	Kevin O'Connor	nm0640409	1
1746198114	Jane Marla Robbins	Jane Marla Robbins	nm0730372	1
1746198114	Lynn Swann	Lynn Swan	nm0841606	1
1746198114	Joanna Vischer	Joanna Vischer	nm0899543	1
1746198114	Viveca Lindfors	Viveca Lindfors	nm0511798	1
1746515040	Grace Darmond	Grace Darmond	nm0201472	1
1746515040	Philo McCullough	Philo McCullough	nm0567224	1
1746515040	Jack Richardson	Jack Richardson	nm0724586	1
1746515040	Robert Agnew	Robert Agnew	nm0013149	1
1746515040	Derelys Perdue	Derelys Perdue	nm0672971	1
1746515040		Rex De Rosselli	nm0211274		1
1746515040		Omar Whitehead	nm0925714		1
1746515040		Mabel Stark	nm0823231		1
1746515040		Josephine Hill	nm0384420		1
1746515040		J.R. Riccarde	nm0723149		1
1746503025	Helen Gardner	Helen Gardner	nm0306947	1
1746503025	L. Rogers Lytton	L. Rogers Lytton	nm0529368	1
1746503025	J. Herbert Frank	J. Herbert Frank	nm0290962	1
1746503025	Paul Scardon	Paul Scardon	nm0769144	1
1746503025	Templer Saxe	Templar Saxe	nm0768283	1
1746578014	Nancy Carroll	Nancy Carroll	nm0007216	1
1746578014	George Murphy	George Murphy	nm0614278	1
1746578014	Donald Cook	Donald Cook	nm0007219	1
1746578014	Raymond Walburn	Raymond Walburn	nm0906940	1
1746578014	Arthur Hohl	Arthur Hohl	nm0389824	1
1746578014	Inez Courtney	Inez Courtney	nm0183918	1
1746578014	Robert Allen	Robert Allen	nm0020979	1
1746578014	Clara Blandick	Clara Blandick	nm0087404	1
1746578014	Arthur Hoyt	Arthur Hoyt	nm0398446	1
1746578014	Josephine Whittell	Josephine Whittell	nm0926475	1
1746578014	Arthur Vinton	Arthur Vinton	nm0899129	1
1746578014	Ray Mayer	Ray Mayer	nm0562492	1
1746578014	Ray Cooke	Ray Cooke	nm0177485	1
1746578014	Huey White	Huey White	nm0924873	1
1746578014	The Nicholas Brothers	Fayard Nicholas	nm0629379	1
1746578014	The Nicholas Brothers	Harold Nicholas	nm0629389	1
1746578014	Harry Abrahams	Harry Abrahams	nm0009005	1
1746578014	Lou Archer	Lou Archer	nm0033699	1
1746578014	Max Asher	Max Asher	nm0038884	1
1746578014	Herbert Ashley	Herbert Ashley	nm0039062	1
1746578014		Lucille Ball	nm0000840		1
1746578014	Russell Beach	Russell Beach	nm1048630	1
1746578014	John Beck	John Beck	nm0065182	1
1746578014	Sammy Blum	Sammy Blum	nm0089702	1
1746578014	James Bradbury	James Bradbury Jr.	nm0102880	1
1746578014	Ed Brandenburg	Ed Brandenburg	nm0051704	1
1746578014	Raymond Brown	Raymond Brown	nm0114484	1
1746578014	James Burtis	James P. Burtis	nm0123483	1
1746578014	Crilly Butler	Crilly Butler	nm0124870	1
1746578014	Allen Caven	Allan Cavan	nm0146883	1
1746578014	Jack Cheatham	Jack Cheatham	nm0154759	1
1746578014	Carlean Clemens	Carlean Clemens	nm7242361	1
1746578014	Billy Cole	Billy Cole	nm1714789	1
1746578014	Irene Coleman	Irene Coleman	nm0171054	1
1746578014	Tom Costello	Tom Costello	nm0182617	1
1746578014	Beatrice Curtis	Beatrice Curtis	nm0193254	1
1746578014	Sidney D'Albrook	Sidney D'Albrook	nm0194939	1
1746578014	Alice Dahl	Alice Dahl	nm0196885	1
1746578014	Bobbie Dale	Bobbie Dale	nm0197649	1
1746578014	Don Darro	Don Darro	nm7242363	1
1746578014	Dulcie Day	Dulcie Day	nm0206384	1
1746578014	Bill Devins	Bill Devins	nm1304656	1
1746578014	Joan Dix	Joan Dix	nm0228703	1
1746578014	Jean Dudley	Jean Dudley	nm0240132	1
1746578014	Phil Dunham	Phil Dunham	nm0242288	1
1746578014	Jean Eddy	Jean Eddy	nm0248893	1
1746578014	Kay Elliot	Kay Elliot	nm7242358	1
1746578014	Ray Ellis	Ray Ellis	nm0255038	1
1746578014	Billy Engle	Billy Engle	nm0257484	1
1746578014	James Farley	Jim Farley	nm0267650	1
1746578014	Elinor Fields	Elinor Field	nm0275928	1
1746578014	John C. Fowler	J.C. Fowler	nm0288721	1
1746578014	Bob Godwin	Bob Godwin	nm1714970	1
1746578014	Robert Graves	Robert Graves	nm0336344	1
1746578014	Roger Gray	Roger Gray	nm0336919	1
1746578014	Sherry Hall	Sherry Hall	nm0356107	1
1746578014	Eddie Hearn	Edward Hearn	nm0372487	1
1746578014	Dutch Hendrian	Oscar 'Dutch' Hendrian	nm0376681	1
1746578014	Pauline High	Pauline High	nm0383574	1
1746578014	Harry Holman	Harry Holman	nm0391612	1
1746578014	K. S. Hubley	K.S. Hubley	nm0399525	1
1746578014	Ann Hughes	Ann Hughes	nm0400452	1
1746578014	George Hughes	George Hughes	nm0400622	1
1746578014	William Irving	William Irving	nm0410332	1
1746578014	Selmer Jackson	Selmer Jackson	nm0414038	1
1746578014	Gladden James	Gladden James	nm0416527	1
1746578014	Walter James	Walter James	nm0417012	1
1746578014	James J. Jeffries	James J. Jeffries	nm0420375	1
1746578014	Edward Keane	Edward Keane	nm0443849	1
1746578014	Jack Kenney	Jack Kenney	nm0448585	1
1746578014	Charles Keppen	Charles Keppen	nm0449134	1
1746578014	Charles King	Charles King	nm0454559	1
1746578014	Al Klein	Al Klein	nm0458637	1
1746578014	Jack La Barba	Jack La Barba	nm0478362	1
1746578014	Isabelle La Mal	Isabel La Mal	nm0478688	1
1746578014	Ethan Laidlaw	Ethan Laidlaw	nm0481756	1
1746578014	Peggy Leon	Peggy Leon	nm0502519	1
1746578014	Edward Le Saint	Edward LeSaint	nm1250355	1
1746578014	Stella Le Saint	Stella LeSaint	nm0494615	1
1746578014	Hilda Lightsone	Hilda Lightsone	nm7242359	1
1746578014	J. L. Lindsey	J.L. Lindsey	nm0512363	1
1746578014	Tom London	Tom London	nm0163417	1
1746578014	Theodore Lorch	Theodore Lorch	nm0520380	1
1746578014	Jack Mack	John Mack	nm0533016	1
1746578014	Stanley Mack	Stanley Mack	nm0533080	1
1746578014	Joe Smith Marba	Joe Smith Marba	nm0544981	1
1746578014	Herman Marks	Herman Marks	nm0548846	1
1746578014	Charles Marsh	Charles Marsh	nm0550518	1
1746578014	Charles McAvoy	Charles McAvoy	nm0564208	1
1746578014	Larry McGrath	Larry McGrath	nm0569835	1
1746578014	Howard Mitchell	Howard M. Mitchell	nm0593392	1
1746578014	Frank Moran	Frank Moran	nm0602847	1
1746578014	George Nardelli	George Nardelli	nm0621306	1
1746578014	Broderick O'Farrell	Broderick O'Farrell	nm0640969	1
1746578014	Pat O'Neill	Pat O'Neill	nm0642272	1
1746578014	Joan Palmer	Joan Palmer	nm5259147	1
1746578014	Blanche Payson	Blanche Payson	nm0668495	1
1746578014	Claude Payton	Claude Payton	nm0668514	1
1746578014	Hal Price	Hal Price	nm0696912	1
1746578014	James Quinn	James Quinn	nm0703869	1
1746578014	Lee Ramage	Lee Ramage	nm0707928	1
1746578014	Doris Roberts	Doris Roberts	nm7242360	1
1746578014	Ky Robinson	Ky Robinson	nm0732823	1
1746578014	Rose Robinson	Rose Robinson	nm7242362	1
1746578014	Abe Roth	Abe Roth	nm0744765	1
1746578014	Matty Roubert	Matty Roubert	nm0745525	1
1746578014	Patricia Royale	Patricia Royale	nm0747269	1
1746578014	William Ryno	William Ryno	nm0753415	1
1746578014	Mike Schwartz	Mike Schwartz	nm0777371	1
1746578014	Montague Shaw	C. Montague Shaw	nm0789637	1
1746578014	Dorothy Shearer	Dorothy Shearer	nm0790427	1
1746578014	Kay Sherris	Kay Sherris	nm1382953	1
1746578014	Clarence L. Sherwood	C.L. Sherwood	nm0792801	1
1746578014	Pietro Sosso	Pietro Sosso	nm0815376	1
1746578014	Edwin Stanley	Edwin Stanley	nm0822468	1
1746578014		Larry Steers	nm0824885		1
1746578014	Bill Thomas	Bill Thomas	nm1713618	1
1746578014	Emmett Vogan	Emmett Vogan	nm0900850	1
1746578014	May Wallace	May Wallace	nm0908784	1
1746578014	Katherine Clare Ward	Kathrin Clare Ward	nm0911460	1
1746578014	Niles Welch	Niles Welch	nm0919624	1
1746578014	Freddy Welch	Freddy Welsh	nm0920538	1
1746578014	Billy West	Billy West	nm0921941	1
1746578014	Leo White	Leo White	nm0925118	1
1746578014	Corinne Williams	Corinne Williams	nm0930311	1
1746578014	Lillian Worth	Lillian Worth	nm0927797	1
1746578014	Ernest Young	Ernest F. Young	nm0949528	1
1746465060	Alan Ladd	Alan Ladd	nm0000042	1
1746465060	Gail Russell	Gail Russell	nm0751149	1
1746465060	William Bendix	William Bendix	nm0000904	1
1746465060	June Duprez	June Duprez	nm0243454	1
1746465060	Lowell Gilmore	Lowell Gilmore	nm0319557	1
1746465060	Edith King	Edith King	nm0454678	1
1746465060	Paul Singh	Paul Singh	nm0802191	1
1746465060	Gavin Muir	Gavin Muir	nm0611351	1
1746465060	John Whitney	John Whitney	nm0353110	1
1746465060	Benson Fong	Benson Fong	nm0284538	1
1746465060	Wong Artarne	Wong Artarne	nm0037624	1
1746465060		Gertrude Astor	nm0040090		1
1746465060	Jimmy Aubrey	Jimmy Aubrey	nm0041410	1
1746465060	Frank Baker	Frank Baker	nm0048448	1
1746465060	Bobby Barber	Bobby Barber	nm0053354	1
1746465060	Don Beddoe	Don Beddoe	nm0065975	1
1746465060	John Benson	John Benson	nm0072536	1
1746465060	Carmen Beretta	Carmen Beretta	nm0073637	1
1746465060	Julio Bonini	Julio Bonini	nm0094691	1
1746465060		Gloria Boyd	nm7530823		1
1746465060	George Broughton	George Broughton	nm0112684	1
1746465060	Bruce Carruthers	Bruce Carruthers	nm0141096	1
1746465060	Marilynn Chow	Marilynn Chow	nm0159480	1
1746465060	Harry Cording	Harry Cording	nm0179591	1
1746465060	Peter Cusanelli	Peter Cusanelli	nm0193669	1
1746465060	Adrienne D'Ambricourt	Adrienne D'Ambricourt	nm0195077	1
1746465060	Eddie Das	Eddie Das	nm0201892	1
1746465060	Anandi Dhalwani	Anandi Dhalwani	nm0223471	1
1746465060	Aminta Dyne	Aminta Dyne	nm0245942	1
1746465060	Diane Ervin	Dane Ervin	nm0259956	1
1746465060	Leslie Fong	Leslie Fong	nm0284587	1
1746465060	Lee Tung Foo	Lee Tung Foo	nm0285146	1
1746465060	Fred Giermann	Frederick Giermann	nm0317393	1
1746465060	Eddie Hall	Eddie Hall	nm0355538	1
1746465060	Joy Harington	Joy Harington	nm0363047	1
1746465060		Sam Harris	nm0365039		1
1746465060	Len Hendry	Len Hendry	nm0376921	1
1746465060	Leyland Hodgson	Leyland Hodgson	nm0388280	1
1746465060	Colin Kenny	Colin Kenny	nm0448560	1
1746465060	Hassan Khayyam	Hassan Khayyam	nm0451542	1
1746465060	George Kirby	George Kirby	nm0456153	1
1746465060	Eddie Lee	Eddie Lee	nm0497204	1
1746465060	Shirley Lew	Shirley Lew	nm0506713	1
1746465060	Morton Lowry	Morton Lowry	nm0523353	1
1746465060	Lal Chand Mehra	Lal Chand Mehra	nm0576482	1
1746465060	Moy Ming	Moy Ming	nm0591249	1
1746465060	Bill Nind	Bill Nind	nm0632428	1
1746465060	Fred Nurney	Fred Nurney	nm0638212	1
1746465060	Milton Parsons	Milton Parsons	nm0663875	1
1746465060	Albert Pollet	Albert Pollet	nm0689551	1
1746465060	Joey S. Ray	Joey Ray	nm0712872	1
1746465060	Madge E. Schofield	Madge E. Schofield	nm0774534	1
1746465060	Bhogwan Singh	Bhogwan Singh	nm0802093	1
1746465060	Suran Singh	Suran Singh	nm0802244	1
1746465060	George Sorel	George Sorel	nm0814796	1
1746465060	Robert R. Stephenson	Robert R. Stephenson	nm0827211	1
1746465060	Charles Stevens	Charles Stevens	nm0828314	1
1746465060	Mahmed Tahir	Mahmed Tahir	nm0846689	1
1746465060	Erno Verebes	Ernö Verebes	nm0893952	1
1746465060		Leslie Vincent	nm0898693		1
1746465060	Barbara Jean Wong	Barbara Jean Wong	nm0938943	1
1746465060	Beal Wong	Beal Wong	nm0938946	1
1746465060	Bruce Wong	Bruce Wong	nm0938962	1
1746454360	Bill Elliott	Bill Elliott	nm0254381	1
1746454360	Tex Ritter	Tex Ritter	nm0728811	1
1746454360	Judith Linden	Judith Linden	nm0511619	1
1746454360	Dub Taylor	Dub Taylor	nm0852305	1
1746454360	Guy Usher	Guy Usher	nm0882322	1
1746454360	Rick Anderson	Rick Anderson	nm0027331	1
1746454360	Kenneth Harlan	Kenneth Harlan	nm0363218	1
1746454360	Pierce Lyden	Pierce Lyden	nm0527973	1
1746454360	Francis Walker	Francis Walker	nm0907733	1
1746454360	Harrison Greene	Harrison Greene	nm0337893	1
1746454360	Jack Rockwell	Jack Rockwell	nm0734340	1
1746454360		George Chesebro	nm0156173		1
1746454360	Steve Clark	Steve Clark	nm0164521	1
1746454360	Edmund Cobb	Edmund Cobb	nm0167760	1
1746454360	Tristram Coffin	Tristram Coffin	nm0168939	1
1746454360		Tex Cooper	nm0178416		1
1746454360	Ed Coxen	Edward Coxen	nm0185300	1
1746454360	Ned Glass	Ned Glass	nm0321982	1
1746454360	Jack Ingram	Jack Ingram	nm0408984	1
1746454360	Jay Lawrence	Jay Lawrence	nm2720537	1
1746454360		George Morrell	nm0606256		1
1746454360	Russ Powell	Russ Powell	nm0694302	1
1746454360	Lee Prather	Lee Prather	nm0695368	1
1746454360	Frosty Royce	Frosty Royce	nm0747301	1
1746520813	Betty Compson	Betty Compson	nm0173993	1
1746520813	Ricardo Cortez	Ricardo Cortez	nm0007220	1
1746520813	Ernest Torrence	Ernest Torrence	nm0868458	1
1746520813	Wallace Beery	Wallace Beery	nm0000891	1
1746520813	George Bancroft	George Bancroft	nm0051628	1
1746520813	Frank Lackteen	Frank Lackteen	nm0480156	1
1746520813	John Fox	Johnny Fox	nm0289074	1
1746520813	William Turner	William H. Turner	nm0877941	1
1746520813	Al Hart	Al Hart	nm0366133	1
1746520813	Charles Gerson	Charles Gerson	nm0314869	1
1746520813	Rose Tapley	Rose Tapley	nm0850033	1
1746520813	Vondell Darr	Vondell Darr	nm0201576	1
1746520813	Ernie Adams	Ernie Adams	nm0010958	1
1746520813	Hank Bell	Hank Bell	nm0068235	1
1746520813		Charles Brinley	nm0109669		1
1746520813		William Dyer	nm0245802		1
1746520813		Duke Kahanamoku	nm0434687		1
1746520813		Jack Kenny	nm0448477		1
1746520813		Toby Wing	nm0934976		1
1746566173	Frank Sinatra	Frank Sinatra	nm0000069	1
1746566173	Eleanor Parker	Eleanor Parker	nm0662223	1
1746566173	Kim Novak	Kim Novak	nm0001571	1
1746566173	Arnold Stang	Arnold Stang	nm0822205	1
1746566173	Darren McGavin	Darren McGavin	nm0569000	1
1746566173	Robert Strauss	Robert Strauss	nm0833865	1
1746566173	John Conte	John Conte	nm0176235	1
1746566173	Doro Merande	Doro Merande	nm0580109	1
1746566173	George E. Stone	George E. Stone	nm0831889	1
1746566173	George Mathews	George Mathews	nm0558636	1
1746566173	Leonid Kinskey	Leonid Kinskey	nm0455893	1
1746566173	Emile Meyer	Emile Meyer	nm0583093	1
1746566173	Jerry Barclay	Jered Barclay	nm0054057	1
1746566173	Leonard Bremen	Leonard Bremen	nm0107063	1
1746566173	Paul Burns	Paul E. Burns	nm0122834	1
1746566173		Pete Candoli	nm0133778		1
1746566173		Herschel Graham	nm0334076		1
1746566173	Tommy Hart	Harold 'Tommy' Hart	nm0366306	1
1746566173		Mike Lally	nm0482474		1
1746566173	Shelly Manne	Shelly Manne	nm0543072	1
1746566173	Frank Marlowe	Frank Marlowe	nm0549274	1
1746566173	Joe McTurk	Joe McTurk	nm0570335	1
1746566173		Frank Mills	nm0587117		1
1746566173		Gordon Mitchell	nm0593369		1
1746566173		Jack Mulhall	nm0611804		1
1746566173	Ralph Neff	Ralph Neff	nm0624312	1
1746566173		Norman Papson	nm1152862		1
1746566173		'Snub' Pollard	nm0689444		1
1746566173	Ernest Raboff	Ernest Raboff	nm0704993	1
1746566173	Frank Richards	Frank Richards	nm0724090	1
1746566173		Suzanne Ridgway	nm0725920		1
1746566173	Shorty Rogers	Shorty Rogers	nm0737197	1
1746566173		Jeffrey Sayre	nm0768538		1
1746566173	Charles Seel	Charles Seel	nm0781543	1
1746566173	Martha Wentworth	Martha Wentworth	nm0921131	1
1746566173	Will Wright	Will Wright	nm0942926	1
1746577772	Tala Birell	Tala Birell	nm0083500	1
1746577772	Melvyn Douglas	Melvyn Douglas	nm0002048	1
1746577772	Miki Morita	Miki Morita	nm0605723	1
1746577772	Onslow Stevens	Onslow Stevens	nm0828668	1
1746577772	Everett Brown	Everett Brown	nm0113548	1
1746577772	Billy McClain	Billy McClain	nm0565595	1
1746577772	William H. Dunn	William R. Dunn	nm0242800	1
1746577772	Frank Lackteen	Frank Lackteen	nm0480156	1
1746577772	Noble Johnson	Noble Johnson	nm0425903	1
1746532713	Doris May	Doris May	nm0561931	1
1746532713	Creighton Hale	Creighton Hale	nm0354878	1
1746532713	Ralph Lewis	Ralph Lewis	nm0507635	1
1746532713	Rosemary Theby	Rosemary Theby	nm0857302	1
1746532713	Stuart Holmes	Stuart Holmes	nm0392059	1
1746532713	ZaSu Pitts	Zasu Pitts	nm0686032	1
1746532713	Gale Henry	Gale Henry	nm0377830	1
1746532713	Dot Farley	Dot Farley	nm0267638	1
1746532713	Louise Fazenda	Louise Fazenda	nm0269771	1
1746532713	Dale Fuller	Dale Fuller	nm0298202	1
1746532713	Edward Jobson	Edward Jobson	nm0423424	1
1746532713	Spike Rankin	Caroline Rankin	nm0710240	1
1746532713	Harry Lorraine	Harry Lorraine	nm0521115	1
1746532713	Sidney D'Albrook	Sidney D'Albrook	nm0194939	1
1746532713	Tiny Ward	Tiny Ward	nm0911883	1
1746532713	Earl Montgomery	Earl Montgomery	nm0599770	1
1746532713	Hazel Keener	Hazel Keener	nm0444753	1
1746532713	Julanne Johnston	Julanne Johnston	nm0426710	1
1746532713	William De Vaull	William De Vaull	nm0212051	1
1746532713	Hank Mann	Hank Mann	nm0003424	1
1746532713	Chester Conklin	Chester Conklin	nm0174682	1
1746532713	Snitz Edwards	Snitz Edwards	nm0250366	1
1746532713	William Dyer	William Dyer	nm0245802	1
1746532713	Harry Todd	Harry Todd	nm0865178	1
1746532713	Billy Franey	Billy Franey	nm0290767	1
1746532713	Victor Potel	Victor Potel	nm0693055	1
1746532713	Irene D'Annelle					1
1746585424	Edward G. Robinson	Edward G. Robinson	nm0000064	1
1746585424	Ann Sothern	Ann Sothern	nm0815433	1
1746585424	Humphrey Bogart	Humphrey Bogart	nm0000007	1
1746585424	Donald Crisp	Donald Crisp	nm0187981	1
1746585424	Ralph Bellamy	Ralph Bellamy	nm0000897	1
1746585424	Allen Jenkins	Allen Jenkins	nm0420765	1
1746585424	Charles D. Brown	Charles D. Brown	nm0113184	1
1746585424	Cecil Kellaway	Cecil Kellaway	nm0445523	1
1746585424	Morgan Conway	Morgan Conway	nm0176747	1
1746585424	Richard Lane	Richard Lane	nm0485518	1
1746585424	Paul Guilfoyle	Paul Guilfoyle	nm0002116	1
1746585424	John Ridgely	John Ridgely	nm0725891	1
1746585424	Joseph Crehan	Joseph Crehan	nm0003277	1
1746585424	Wilfred Lucas	Wilfred Lucas	nm0524306	1
1746585424	Tom Tyler	Tom Tyler	nm0878927	1
1746585424	Dick Wessel	Dick Wessel	nm0921799	1
1746585424	Granville Bates	Granville Bates	nm0060912	1
1746585424	Paul Phillips	Paul Phillips	nm0680695	1
1746585424	Don Rowan	Don Rowan	nm0746394	1
1746585424	Nanette Vallon	Nanette Vallon	nm0885196	1
1746585424	Tim Ryan	Tim Ryan	nm0752878	1
1746585424	Joe Caits	Joe Caits	nm0129113	1
1746585424	Pat Gleason	Pat Gleason	nm0322334	1
1746585424	Tommy Baker	Tommy Baker	nm0048989	1
1746585424	Jimmy Aye	Jimmy Aye	nm0043734	1
1746585424	Sidney Bracy	Sidney Bracey	nm0102718	1
1746585424	Harlan Briggs	Harlan Briggs	nm0109034	1
1746585424	Louise Carter	Louise Carter	nm0141782	1
1746585424	Charles Coleman	Charles Coleman	nm0170969	1
1746585424	G. Pat Collins	G. Pat Collins	nm0172318	1
1746585424	Gino Corrado	Gino Corrado	nm0180679	1
1746585424	Jean Del Val	Jean Del Val	nm0215968	1
1746585424	Frank Faylen	Frank Faylen	nm0269709	1
1746585424	James Flavin	James Flavin	nm0281329	1
1746585424	Mary Gordon	Mary Gordon	nm0330435	1
1746585424	Creighton Hale	Creighton Hale	nm0354878	1
1746585424	George Haywood	George Haywood	nm0371832	1
1746585424	Max Hoffman	Max Hoffman Jr.	nm0388791	1
1746585424	De Wolfe Hopper	William Hopper	nm0394438	1
1746585424	Armand Kaliz	Armand Kaliz	nm0435920	1
1746585424	Jack Kenney	Jack Kenney	nm0448585	1
1746585424	Sam McDaniel	Sam McDaniel	nm0567434	1
1746585424	Edward McWade	Edward McWade	nm0574737	1
1746585424	Frank Moran	Frank Moran	nm0602847	1
1746585424	Leonard Mudie	Leonard Mudie	nm0610950	1
1746585424	Louis Natheaux	Louis Natheaux	nm0622307	1
1746585424	Terry Nibert	Terry Nibert	nm0629222	1
1746585424	Edgar Norton	Edgar Norton	nm0636199	1
1746585424	Frank Orth	Frank Orth	nm0650995	1
1746585424	Lee Phelps	Lee Phelps	nm0679814	1
1746585424	Paul Porcasi	Paul Porcasi	nm0691668	1
1746585424	George Renavent	Georges Renavent	nm0719292	1
1746585424	George Sorel	George Sorel	nm0814796	1
1746585424		Amzie Strickland	nm0834351		1
1746585424	Claude Wisberg	Claude Wisberg	nm0936255	1
1746585424	Charles de Ravenne					1
1746585424	John Qualen					1
1746582954	Madeleine Carroll	Madeleine Carroll	nm0140914	1
1746582954	Henry Fonda	Henry Fonda	nm0000020	1
1746582954	Leo Carrillo	Leo Carrillo	nm0140504	1
1746582954	John Halliday	John Halliday	nm0356568	1
1746582954	Reginald Denny	Reginald Denny	nm0219666	1
1746582954	Vladimir Sokoloff	Vladimir Sokoloff	nm0812453	1
1746582954	Robert Warwick	Robert Warwick	nm0913094	1
1746582954	Fred Kohler	Fred Kohler	nm0463264	1
1746582954	Carlos De Valdez	Carlos De Valdez	nm0212018	1
1746582954	Peter Godfrey	Peter Godfrey	nm0324013	1
1746582954	Nick Thompson	Nick Thompson	nm0860549	1
1746582954	Rosina Galli	Rosina Galli	nm0302873	1
1746582954	Wm. B. Davidson	William B. Davidson	nm0203527	1
1746582954	Lupita Tovar	Lupita Tovar	nm0869830	1
1746582954	Katherine DeMille	Katherine DeMille	nm0218490	1
1746582954	George Byron	George Houston	nm0396829	1
1746582954	Ricca Allen	Ricca Allen	nm0020947	1
1746582954		Sam Appel	nm0032221		1
1746582954	Arthur Aylesworth	Arthur Aylesworth	nm0043849	1
1746582954	Paul Bradley	Paul Bradley	nm0103362	1
1746582954	Edward Brady	Ed Brady	nm0103619	1
1746582954	Guy d' Ennery	Guy D'Ennery	nm0195642	1
1746582954	Baby Maria de la Paz	Baby Maria De La Paz	nm0209335	1
1746582954	Roger Drake	Roger Drake	nm0237003	1
1746582954	Dolores Duran	Dolores Duran	nm0243684	1
1746582954	Demetris Emanuel	Demetris Emanuel	nm0256023	1
1746582954		Fern Emmett	nm0256534		1
1746582954		Antonio Filauri	nm0276849		1
1746582954	Mary Fox	Mary Foy	nm0289406	1
1746582954	Allan Garcia	Al Ernest Garcia	nm0305087	1
1746582954	Herbert Heywood	Herbert Heywood	nm0371834	1
1746582954	George Lloyd	George Lloyd	nm0515989	1
1746582954	Murdoch MacQuarrie	Murdock MacQuarrie	nm0534259	1
1746582954		George Magrill	nm0536499		1
1746582954		Chris	nm0552077		1
1746582954	"Skins" Miller	John 'Skins' Miller	nm0588629	1
1746582954	Belle Mitchell	Belle Mitchell	nm0593146	1
1746582954		Alberto Morin	nm0605494		1
1746582954		Stanley Price	nm0697156		1
1746582954	Hugh Prosser	Hugh Prosser	nm0698804	1
1746582954	Ramon Ros	Roman Ros	nm0740765	1
1746582954	Evelyn Selbie	Evelyn Selbie	nm0782962	1
1746582954	Harry Semels	Harry Semels	nm0783763	1
1746582954		Philip Sleeman	nm0805694		1
1746582954	Carl Stockdale	Carl Stockdale	nm0830769	1
1746582954	Cecil Weston	Cecil Weston	nm0922925	1
1746509222	Monte Blue	Monte Blue	nm0089524	1
1746509222	Willard Louis	Willard Louis	nm0521919	1
1746509222	Pat Moore	Pat Moore	nm0601706	1
1746509222	Pierre Gendron	Pierre Gendron	nm0312707	1
1746509222	Carlton Miller	Carl Miller	nm0588033	1
1746509222	Rosa Rosanova	Rosa Rosanova	nm0741022	1
1746509222	Marie Prevost	Marie Prevost	nm0696679	1
1746509222	Winifred Bryson	Winifred Bryson	nm0117479	1
1746509222	Brandon Hurst	Brandon Hurst	nm0403582	1
1746509222	Rose Dione	Rose Dione	nm0227946	1
1746509222	Trilby Clark	Trilby Clark	nm0164583	1
1746509222		Rosita Marstini	nm0551347		1
1746561328	Robert Francis	Robert Francis	nm0290295	1
1746561328	Donna Reed	Donna Reed	nm0001656	1
1746561328	May Wynn	May Wynn	nm0943986	1
1746561328	Phil Carey	Philip Carey	nm0137023	1
1746561328	Onslow Stevens	Onslow Stevens	nm0828668	1
1746561328	Peggy Converse	Peggy Converse	nm0176592	1
1746561328	Roy Roberts	Roy Roberts	nm0731507	1
1746561328	Jack Kelly	Jack Kelly	nm0446438	1
1746561328	Stuart Randall	Stuart Randall	nm0709695	1
1746561328	Eugene Iglesias	Eugene Iglesias	nm0407094	1
1746561328	Frank deKova	Frank DeKova	nm0215308	1
1746561328	John War Eagle	John War Eagle	nm0911272	1
1746561328	Ralph Dumke	Ralph Dumke	nm0241589	1
1746561328	James Anderson	James Anderson	nm0026841	1
1746561328	Carl Andre	Carl Andre	nm0028133	1
1746561328	James Best	James Best	nm0078940	1
1746561328		Ralph Bucko	nm0118769		1
1746561328		Roy Bucko	nm0118771		1
1746561328	J. P. "Bill" Catching	Bill Catching	nm0145998	1
1746561328	Edmund Cobb	Edmund Cobb	nm0167760	1
1746561328		Cecil Combs	nm0173637		1
1746561328	Ben Corbett	Ben Corbett	nm0179131	1
1746561328	John Damler	John Damler	nm0198870	1
1746561328	Don Harvey	Don C. Harvey	nm0367497	1
1746561328	Myron Healey	Myron Healey	nm0372271	1
1746561328	Maurice Jara	Maurice Jara	nm0418524	1
1746561328	Morgan Jones	Morgan Jones	nm0428896	1
1746561328	George Keymas	George Keymas	nm0449410	1
1746561328		Ann Kunde	nm0475080		1
1746561328	Harry Lauter	Harry Lauter	nm0491591	1
1746561328	Fred Letuli	Freddie Letuli	nm0504839	1
1746561328	Julia Montoya	Julia Montoya	nm0600224	1
1746561328	Frosty Royce	Frosty Royce	nm0747301	1
1746561328		Phil Schumacher	nm0776654		1
1746561328		Charles Soldani	nm0812813		1
1746561328	Glen Thompson	Glen Thompson	nm0860173	1
1746561328	William P. Wilkerson	William Wilkerson	nm0929097	1
1746561328		Dick Winslow	nm0935483		1
1746424227	Lupino Lane					1
1746424227		Fredric March	nm0545298		1
1746573748	Judy Holliday	Judy Holliday	nm0391062	1
1746573748	Richard Conte	Richard Conte	nm0002017	1
1746573748	Salvatore Baccaloni	Salvatore Baccaloni	nm0045226	1
1746573748	Esther Minciotti	Esther Minciotti	nm0591034	1
1746573748	Joe De Santis	Joe De Santis	nm0211460	1
1746573748	Silvio Minciotti	Silvio Minciotti	nm0591035	1
1746573748	Penny Santon	Penny Santon	nm0763842	1
1746573748	Arthur Lovejoy	Arthur Lovejoy	nm0522477	1
1746573748	Eleanor Audley	Eleanor Audley	nm0041598	1
1746573748	Trudy Marshall	Trudy Marshall	nm0551221	1
1746573748	Walter Conrad	Walter Conrad	nm0175742	1
1746573748	Sam Gilman	Sam Gilman	nm0319462	1
1746573748	Steve Benton	Steve Benton	nm0072969	1
1746573748	Richard Bull	Richard Bull	nm0119993	1
1746573748	Bobbie Collentine	Barbara Collentine	nm0171740	1
1746573748	Dick Crockett	Dick Crockett	nm0188398	1
1746573748	Jester Hairston	Jester Hairston	nm0354377	1
1746573748	Theo Haran	Theo Haran	nm5285775	1
1746573748	Betsy Jones Moreland	Betsy Jones	nm0429506	1
1746573748	Maggie Megennis	Maggie Magennis	nm0535893	1
1746573748	David McMahon	David McMahon	nm0573005	1
1746573748	Robert Mitchell	Robert Mitchell	nm2693527	1
1746573748	Naomi Perry	Naomi Perry	nm2459812	1
1746573748	Charlotte Portney	Charlotte Portney	nm0692455	1
1746573748	Amanda Randolph	Amanda Randolph	nm0709869	1
1746573748	Cary Savage	Cary Savage	nm0767268	1
1746573748	Rube Schaffer	Charles Schaeffer	nm0769690	1
1746573748	L. K. Smith	K.L. Smith	nm0808871	1
1746573748	Ray Smith	Ray Smith	nm5134184	1
1746573748	Audrey Swanson	Audrey Swanson	nm0841755	1
1746573748	Barbara Terry	Barbara Terry	nm2268668	1
1746467009	Dolly Ledgerwood Matters	Dollie Ledgerwood Matters	nm0559829	1
1746467009	O. A. C. Lund	O.A.C. Lund	nm0526226	1
1746467009	George A. Siegmann	George Siegmann	nm0797094	1
1746467009	Mabel Bardine	Mabel Bardine	nm0054283	1
1746467009	Patrick Calhoun	Patrick Calhoun	nm0129932	1
1746467009	Thomas Flynn	Thomas Flynn	nm0283636	1
1746467009	F. D. Wood	F.D. Wood	nm0939699	1
1746467009		Barbara Sabin	nm4607248		1
1745340029	Sandra Bullock	Sandra Bullock	nm0000113	1
1745340029	Hugh Grant	Hugh Grant	nm0000424	1
1745340029	Alicia Witt	Alicia Witt	nm0001860	1
1745340029	Dana Ivey	Dana Ivey	nm0412374	1
1745340029	Robert Klein	Robert Klein	nm0458951	1
1745340029		Heather Burns	nm0122688		1
1745340029		David Haig	nm0354069		1
1745340029		Dorian Missick	nm0592923		1
1745340029		Joseph Badalucco Jr.	nm0045935		1
1745340029		Jonathan Dokuchitz	nm0230731		1
1745340029		Veanne Cox	nm0185274		1
1745340029		Janine LaManna	nm1293256		1
1745340029		Iraida Polanco	nm0688840		1
1745340029		Charlotte Maier	nm0537426		1
1745340029		Katheryn Winnick	nm0935395		1
1745340029		Jason Antoon	nm0031529		1
1745340029		Rocco Musacchia	nm0615525		1
1745340029		Wynter Kullman	nm1293221		1
1745340029		Francie Swift	nm0842587		1
1745340029		Adam Grupper	nm1029834		1
1745340029		Johnny Dee	nm1295962		1
1745340029		John Cunningham	nm0192351		1
1745340029		Mark Feuerstein	nm0275417		1
1745340029		David Aaron Baker	nm0048379		1
1745340029		Teagle F. Bougere	nm0099267		1
1745340029		Mandy Siegfried	nm0797435		1
1745340029		Mark Zeisler	nm0954397		1
1745340029		Nadine Mozon	nm0610611		1
1745340029		Tim Kang	nm1085727		1
1745340029		Libby West	nm0160644		1
1745340029		Sharon Wilkins	nm1285561		1
1745340029		Mike Piazza	nm0681337		1
1745340029		Shannon Fiedler	nm0275851		1
1745340029		Becky Ann Baker	nm0048250		1
1745340029		Adam LeFevre	nm0480775		1
1745340029		Sebastian Rand	nm0709492		1
1745340029		George Gearhart King III	nm1293071		1
1745340029		Donald J. Trump	nm0874339		1
1745340029		Norah Jones	nm1289528		1
1745340029		Bill Bowers	nm0101030		1
1745340029		William Thourlby	nm0861856		1
1745340029		Elizabeth Owens	nm0654353		1
1745340029		Dori Kancher	nm1292967		1
1745340029		Marina Lutz	nm0527591		1
1745340029		José Ramón Rosario	nm0741045		1
1745340029		David Boston	nm2782582		1
1745340029		Sierra Brandt	nm1247836		1
1745340029		Rick Canino	nm3951640		1
1745340029		Craig Castaldo	nm0144425		1
1745340029		Tammi Clayton	nm5956048		1
1745340029		Carrie Collins	nm1265495		1
1745340029		Dono Cunningham	nm3173241		1
1745340029		Paul Evans	nm2397208		1
1745340029		Fabrizio Fante	nm0266898		1
1745340029		Jimmy Gary Jr.	nm1145336		1
1745340029		Susan Glaze	nm2714269		1
1745340029		Jeannette Gould	nm2179981		1
1745340029		Robert Z. Grant	nm3118198		1
1745340029		Danny Hayden	nm1608705		1
1745340029		David Jefferson	nm0420188		1
1745340029		Alex Jordan	nm2740060		1
1745340029		Diane Kimbrell	nm4667058		1
1745340029		Deirdre Lorenz	nm1255825		1
1745340029		Joanna Lu	nm1473976		1
1745340029		Charles McClelland	nm1783403		1
1745340029		Kirk McGee	nm2133935		1
1745340029		David Mendell	nm1179615		1
1745340029		Robert Myers	nm2827073		1
1745340029		Délé Ogundiran	nm1894152		1
1745340029		Nkechi Okoro	nm1847170		1
1745340029		Nick Poltoranin	nm2468074		1
1745340029		Raymond Prado	nm0695058		1
1745340029		Tsuyoshi Shinjo	nm1324249		1
1745340029		Frank Stellato	nm1986835		1
1745340029		Patrick Tierney	nm1338031		1
1745340029		Vancho Tolomanosi	nm1997688		1
1745340029		Laura Voss	nm1373278		1
1745340029		Bill Walters	nm2450269		1
1745340029		Robin Weigert	nm0917848		1
1745340029		Steven Weisz	nm1946675		1
1745340029		Dolores Winn	nm3970850		1
1746474946	Jane Frazee	Jane Frazee	nm0292471	1
1746474946	William Marshall	William Marshall	nm0550777	1
1746474946	Gail Patrick	Gail Patrick	nm0665850	1
1746474946	Kenny Baker	Kenny Baker	nm0048653	1
1746474946	Victor McLaglen	Victor McLaglen	nm0572142	1
1746474946	Irene Rich	Irene Rich	nm0723658	1
1746474946	James Ellison	James Ellison	nm0255199	1
1746474946	Janet Martin	Janet Martin	nm0552471	1
1746474946	Franklin Pangborn	Franklin Pangborn	nm0659427	1
1746474946	Gus Schilling	Gus Schilling	nm0771696	1
1746474946	Charles Arnt	Charles Arnt	nm0036792	1
1746474946	Lou Nova	Lou Nova	nm0636767	1
1746474946	Emory Parnell	Emory Parnell	nm0663183	1
1746474946	Wanita Charles	Wanita Charles	nm1052272	1
1746474946	Robert Cherry	Robert Cherry	nm0156109	1
1746474946	Gino Corrado	Gino Corrado	nm0180679	1
1746474946	Arvon Dale	Arvon Dale	nm0197645	1
1746474946	Wee Willie Davis	William 'Wee Willie' Davis	nm0205655	1
1746474946	Lloyd Ford	Lloyd Ford	nm0285754	1
1746474946	Earle Hodgins	Earle Hodgins	nm0388232	1
1746474946	Victor Holbrook	Vic Holbrook	nm0390050	1
1746474946	Burton Jones	Burton Jones	nm1053983	1
1746474946	Edward Keane	Edward Keane	nm0443849	1
1746474946	Ethelreda Leopold	Ethelreda Leopold	nm0503154	1
1746474946	Casey MacGregor	Casey MacGregor	nm0532307	1
1746474946	Helen McAllister	Helen McAllister	nm1031218	1
1746474946	James Menzies	James Menzies	nm5966505	1
1746474946	Ralph Montgomery	Ralph Montgomery	nm0599892	1
1746474946	Tex Mooney	Tex Mooney	nm0600775	1
1746474946	Spec O'Donnell	Spec O'Donnell	nm0640837	1
1746474946	Snub Pollard	'Snub' Pollard	nm0689444	1
1746474946	Vic Potel	Victor Potel	nm0693055	1
1746474946	William Radovich	Bill Radovich	nm0705843	1
1746474946	Ralph Freeto	Ralph Reed	nm0293689	1
1746474946	Keith Richards	Keith Richards	nm0724188	1
1746474946	Chuck Roberson	Chuck Roberson	nm0730574	1
1746474946	Tommy Ryan	Tommy Ryan	nm0533967	1
1746474946	Jack Shea	Jack Shea	nm0790279	1
1746474946	Shelah Shutan	Shelah Shutan	nm1053244	1
1746474946	Mickey Simpson	Mickey Simpson	nm0801123	1
1746474946	Brad Slaven	Buster Slaven	nm0805541	1
1746474946	Gordon Wynne	Gordon Wynn	nm0943966	1
1746474946	Edgar Caldwell					1
1746474946	E. L. Davenport					1
1746474946	Charles Morton					1
1746474946	John S. Roberts					1
1746474946	Bob Scott					1
1746474946	Roberta Stevenson					1
1746524676	Edna Goodrich	Edna Goodrich	nm0329303	1
1746524676	George Henry	George Henry	nm0377832	1
1746524676	William B. Davidson	William B. Davidson	nm0203527	1
1746524676	John Hopkins	Jack Hopkins	nm0394182	1
1746570002	Joe De Rita	Joe DeRita	nm0220388	1
1746570002	Larry Fine	Larry Fine	nm0004310	1
1746570002	Moe Howard	Moe Howard	nm0002935	1
1746570002	Carol Christensen	Carol Christensen	nm0159742	1
1746570002	Edson Stroll	Edson Stroll	nm0834866	1
1746570002	Emil Sitka	Emil Sitka	nm0803238	1
1746570002	George Neise	George N. Neise	nm0624883	1
1746570002	Rayford Barnes	Rayford Barnes	nm0055736	1
1746570002	Norman Leavitt	Norman Leavitt	nm0495396	1
1746570002	Nestor Paiva	Nestor Paiva	nm0656980	1
1746570002	Peter Dawson	Don Lamond	nm0483620	1
1746570002	Peter Brocco	Peter Brocco	nm0110480	1
1746570002	Thomas Glynn	Thomas Glynn	nm0323373	1
1746570002	Jean Charney	Jean Charney	nm0153364	1
1746570002		Peter Dawson	nm0206229		1
1746570002	Maurice Manson	Maurice Manson	nm0543939	1
1746570002	Duane Ament	Duane Ament	nm0024607	1
1746570002	Bill Dyer	Bill Dyer	nm0245686	1
1746570002		Marjorie Eaton	nm0247856		1
1746570002	Roy Engel	Roy Engel	nm0257140	1
1746570002	Cheerio Meredith	Cheerio Meredith	nm0580568	1
1746570002	Jane Wald	Jane Wald	nm0907001	1
1746570002	Rusty Wescoatt	Rusty Wescoatt	nm0921674	1
1746570002	Don Lamond					1
1746581344	Rex Allen	Rex Allen	nm0020942	1
1746581344		Oscar Busch	nm3488067		1
1746562358	Rex (<I>The Arizona Cowboy</I>; [Role uncredited]) Allen	Rex Allen	nm0020942	1
1746562358	Koko (<I>The Miracle Horse of the Movies</I>)	Koko	nm1405361	1
1746562358	Slim Pickens	Slim Pickens	nm0001620	1
1746562358	Dona Drake	Dona Drake	nm0236888	1
1746562358	Marjorie Lord	Marjorie Lord	nm0520467	1
1746562358	Roy Barcroft	Roy Barcroft	nm0054117	1
1746562358	Judy Nugent	Judy Nugent	nm0637803	1
1746562358	Percy Helton	Percy Helton	nm0375887	1
1746562358	Clayton Moore	Clayton Moore	nm0138194	1
1746562358	Zon Murray	Zon Murray	nm0615329	1
1746562358	Kay Riehl	Kay Riehl	nm0726215	1
1746503827	Catherine Calvert	Catherine Calvert	nm0130788	1
1746503827	David Powell	David Powell	nm0694080	1
1746503827	Thomas Holding	Thomas Holding	nm0390366	1
1746503827	Ida Darling	Walter Hiers	nm0383199	1
1746503827	Hazel Alden	Hazel Alden	nm0017464	1
1746503827	Hattie Delaro Barnes	Hattie Delaro	nm0216472	1
1746503827	Marcia Harris	Marcia Harris	nm0365042	1
1746503827	William Wolcott	William Walcott	nm0906972	1
1746503827	William S. Meyers	William S. Meyers	nm0583649	1
1746503827	Neil Cameron	Neil Cameron	nm0131693	1
1746503827	Marion Wincott	Marion Wincet	nm0934579	1
1746503827	Walter Hiers					1
1746475950	Dennis O'Keefe	Dennis O'Keefe	nm0641454	1
1746475950	Claire Trevor	Claire Trevor	nm0872456	1
1746475950	Marsha Hunt	Marsha Hunt	nm0402554	1
1746475950	John Ireland	John Ireland	nm0409869	1
1746475950	Raymond Burr	Raymond Burr	nm0000994	1
1746475950	Curt Conway	Curt Conway	nm0176661	1
1746475950	Chili Williams	Chili Williams	nm0930253	1
1746475950	Regis Toomey	Regis Toomey	nm0867538	1
1746475950	Whit Bissell	Whit Bissell	nm0000946	1
1746475950	Cliff Clark	Cliff Clark	nm0163785	1
1746475950		Richard Fraser	nm0292219		1
1746475950	Gregg Barton	Gregg Barton	nm0059152	1
1746475950	Robert Bice	Robert Bice	nm0080948	1
1746475950	David Clarke	David Clarke	nm0164727	1
1746475950	Victor Cutler	Victor Cutler	nm0193960	1
1746475950	John Daheim	John Daheim	nm0196876	1
1746475950	Alex Davidoff	Alexis Davidoff	nm0203133	1
1746475950	Abe Dinovitch	Abe Dinovitch	nm0227823	1
1746475950	Lloyd Everett	Lloyd Everett	nm1118037	1
1746475950	Tom Fadden	Tom Fadden	nm0264900	1
1746475950	Vincent Graeff	Vincent Graeff	nm0333652	1
1746475950	Ilka Gruning	Ilka Grüning	nm0345094	1
1746475950	Frank Hyers	Frank Hyers	nm0405053	1
1746475950	Richard Irving	Richard Irving	nm0410320	1
1746475950	Willard Kennedy	Bill Kennedy	nm0447930	1
1746475950	Paul Kruger	Paul Kruger	nm0472604	1
1746475950	Mike Lally	Mike Lally	nm0482474	1
1746475950	Carey Loftin	Carey Loftin	nm0517444	1
1746475950	James Magill	James Magill	nm0536076	1
1746475950	Joan Myles	Joan Myles	nm0616996	1
1746475950	Edna Ryan	Edna Ryan	nm0752523	1
1746475950		Cap Somers	nm0813829		1
1746475950	Arnold Stanford	Arnold Stanford	nm0822158	1
1746475950	Ray Teal	Ray Teal	nm0853576	1
1746475950	Harry Tyler	Harry Tyler	nm0878826	1
1746475950	Robert Williams	Robert B. Williams	nm0931547	1
1746475950		Beverly Wills	nm0932617		1
1746504561	Pete Morrison	Pete Morrison	nm0607273	1
1746504561	Esther Ralston	Esther Ralston	nm0707803	1
1746504561	John Hatton	John Hatton	nm0369045	1
1746504561	Lew Meehan	Lew Meehan	nm0576055	1
1746504561	Floyd Taliaferro	Hal Taliaferro	nm0907404	1
1746504561	J. B. Warner	J.B. Warner	nm0912486	1
1746504561	Billie Bennett	Billie Bennett	nm0071616	1
1746504561		Naida Carle	nm0137350		1
1746504561		Al Kaufman	nm0442068		1
1746580872	Ann Sothern	Ann Sothern	nm0815433	1
1746580872	Ralph Bellamy	Ralph Bellamy	nm0000897	1
1746580872	John Buckler	John Buckler	nm0118552	1
1746580872	Catharine Doucet	Catherine Doucet	nm0234692	1
1746580872	Arthur Hohl	Arthur Hohl	nm0389824	1
1746580872	Charley Grapewin	Charley Grapewin	nm0335788	1
1746580872	Franklin Pangborn	Franklin Pangborn	nm0659427	1
1746580872	John Darrow	John Darrow	nm0201690	1
1746580872	Emerson Treacy	Emerson Treacy	nm0871551	1
1746580872	Addison Richards	Addison Richards	nm0723935	1
1746580872	David Clyde	David Clyde	nm0167397	1
1746580872	Spencer Charters	Spencer Charters	nm0153556	1
1746580872	Sidney Bracy	Sidney Bracey	nm0102718	1
1746580872	Ed Cecil	Edward Cecil	nm0147692	1
1746580872	Wong Chung	Wong Chung	nm0161312	1
1746580872	Pat Flaherty	Pat Flaherty	nm0280900	1
1746580872	Dutch Hendrian	Oscar 'Dutch' Hendrian	nm0376681	1
1746580872	Herbert Heywood	Herbert Heywood	nm0371834	1
1746580872	John Irwin	John Irwin	nm0410406	1
1746580872	Albert Johnson	Albert Johnson	nm0424473	1
1746580872	John Lester Johnson	John Lester Johnson	nm0425427	1
1746580872	John Paul Jones	John Paul Jones	nm0428430	1
1746580872	John Kascier	Johnny Kascier	nm0440455	1
1746580872	Charles King	Charles King	nm0454559	1
1746580872	Lydia Knott	Lydia Knott	nm0461438	1
1746580872	Robert Littlefield	Robert Littlefield	nm0514713	1
1746580872	Keye Luke	Keye Luke	nm0525601	1
1746580872	James T. Mack	James T. Mack	nm0533006	1
1746580872	Frank Meservey	Frank Meservey	nm0581830	1
1746580872	Irving Newhoff	Irving Newhoff	nm0627887	1
1746580872	Glen Parks	Glen Parks	nm0662952	1
1746580872	Ed Randall	Ed Randall	nm0709582	1
1746580872	Arthur Rankin	Arthur Rankin	nm0710233	1
1746580872	George Regas	George Regas	nm0716501	1
1746580872	Joe Rivers	Joe Rivers	nm0729539	1
1746580872	Oscar Rudolph	Oscar Rudolph	nm0748979	1
1746580872	Joseph Sauers	Joe Sawyer	nm0768178	1
1746580872	Joseph Singer	Joseph Singer	nm0801974	1
1746580872	Bert Starkey	Bert Starkey	nm0823309	1
1746580872	William Sundholm	William Sundholm	nm0839177	1
1746580872	James Wang	James Wang	nm0910930	1
1746580872	Dick Wessel	Dick Wessel	nm0921799	1
1746580872	Pat West	Pat West	nm0922283	1
1746580872	Ned Winchester	Ned Winchester	nm0934617	1
1746580872	Jack Hill					1
1746503349	Wanda Hawley	Wanda Hawley	nm0370351	1
1746503349	Harrison Ford	Harrison Ford	nm0001230	1
1746503349	Helen Jerome Eddy	Helen Jerome Eddy	nm0248890	1
1746503349	Walter Hiers	Walter Hiers	nm0383199	1
1746503349	Julianne Johnston	Julanne Johnston	nm0426710	1
1746503349	Emily Chichester	Emily Chichester	nm0157193	1
1746503349	Frances Raymond	Frances Raymond	nm0713259	1
1746503349	Jack Mulhall	Jack Mulhall	nm0611804	1
1746577629	Walter Abel	Walter Abel	nm0008496	1
1746577629	Paul Lucas	Paul Lukas	nm0510134	1
1746577629	Margot Grahame	Margot Grahame	nm0334375	1
1746577629	Heather Angel	Heather Angel	nm0029456	1
1746577629	Ian Keith	Ian Keith	nm0445246	1
1746577629	Moroni Olsen	Moroni Olsen	nm0647752	1
1746577629	Onslow Stevens	Onslow Stevens	nm0828668	1
1746577629	Rosamond Pinchot	Rosamond Pinchot	nm0683877	1
1746577629	John Qualen	John Qualen	nm0702798	1
1746577629	Ralph Forbes	Ralph Forbes	nm0285391	1
1746577629	Nigel de Brulier	Nigel De Brulier	nm0207637	1
1746577629	Murray Kinnell	Murray Kinnell	nm0455706	1
1746577629	Lumsden Hare	Lumsden Hare	nm0362815	1
1746577629	Miles Mander	Miles Mander	nm0541766	1
1746577629	Lucille Ball	Lucille Ball	nm0000840	1
1746577629		Lionel Belmore	nm0069373		1
1746577629	Stanley Blystone	Stanley Blystone	nm0090008	1
1746577629	Wade Boteler	Wade Boteler	nm0098424	1
1746577629	Ralph Faulkner	Ralph Faulkner	nm0269110	1
1746577629		Frank Lackteen	nm0480156		1
1746577629		Viola Moore	nm0602010		1
1746577629		Ferdinand Munier	nm0612864		1
1746577629		Russ Powell	nm0694302		1
1746577629		Tom Ricketts	nm0725529		1
1746577629		Cliff Saum	nm0766705		1
1746571065	Loretta Young	Loretta Young	nm0949835	1
1746571065	John Boles	John Boles	nm0092900	1
1746571065	Dorothy Wilson	Dorothy Wilson	nm0933333	1
1746571065	Muriel Kirkland	Muriel Kirkland	nm0456664	1
1746571065	Astrid Allwyn	Astrid Allwyn	nm0021667	1
1746571065	Frank Conroy	Frank Conroy	nm0175815	1
1746571065	Jane Darwell	Jane Darwell	nm0002034	1
1746571065	Sara Haden	Sara Haden	nm0352774	1
1746571065	Joyce Compton	Joyce Compton	nm0174049	1
1746571065	June Gittelson	June Gittelson	nm0321204	1
1746571065	Polly Ann Young	Polly Ann Young	nm0949961	1
1746571065	Noel Francis	Noel Francis	nm0290271	1
1746571065	Jane Barnes	Jane Barnes	nm0055638	1
1746571065	Sam Ash	Sam Ash	nm0038663	1
1746571065	Ben Bard	Ben Bard	nm0054133	1
1746571065	Veda Buckland	Veda Buckland	nm0118536	1
1746571065	Frances Carlon	Fran Carlon	nm0137699	1
1746571065	Russ Clark	Russ Clark	nm0164463	1
1746571065	Ann Darcy	Ann Darcy	nm0201038	1
1746571065	Belle Daube	Belle Daube	nm0202215	1
1746571065	Rita Donlin	Rita Donlin	nm0232593	1
1746571065	Edward Earle	Edward Earle	nm0247305	1
1746571065	Grace Goodall	Grace Goodall	nm0328757	1
1746571065	Carlton E. Griffin	Carlton Griffin	nm0341134	1
1746571065	Rheta Young	Reata Hoyt	nm0398478	1
1746571065	Sunny Ingraham	Sunny Ingraham	nm0408942	1
1746571065	Alfred P. James	Alfred P. James	nm0416264	1
1746571065	Walter Johnson	Walter Johnson	nm0426421	1
1746571065	Martin Malone	Martin Malone	nm0540469	1
1746571065	Philo McCollough	Philo McCullough	nm0567224	1
1746571065	Frank Melton	Frank Melton	nm0578389	1
1746571065	Broderick O'Farrell	Broderick O'Farrell	nm0640969	1
1746571065	Shirley Palmer	Shirley Palmer	nm0658450	1
1746571065	Fred Wallace	Fred Wallace	nm0908636	1
1746571065	Lillian West	Lillian West	nm0922203	1
1746571065	Martin Brooks					1
1746571065	Almeda Fowler					1
1746571065	Jack McEdwards					1
1746571065	Ethel Platky					1
1746437421	Constance Moore	Constance Moore	nm0601073	1
1746437421		Stanley Brown	nm0114692		1
1746437421	Charley Grapewin	Charley Grapewin	nm0335788	1
1746437421	Jerry Colonna	Jerry Colonna	nm0173160	1
1746437421	Paul (and Orchestra) Whiteman	Paul Whiteman	nm0925842	1
1746437421	Louis (and his Orchestra) Armstrong	Louis Armstrong and His Orchestra	nm1797245	1
1746437421	Robert B. Castaine	Robert B. Castaine	nm0144403	1
1746437421	Adele Mara	Adele Mara	nm0544711	1
1746437421	Pierre Watkin	Pierre Watkin	nm0914246	1
1746437421	Harry Tyler	Harry Tyler	nm0878826	1
1746437421	Stanley Andrews	Stanley Andrews	nm0003224	1
1746437421	Donald Kerr	Donald Kerr	nm0449676	1
1746437421	Charlie Williams	Charles Williams	nm0930239	1
1746437421	Daisy Mothershed	Daisy Lee Mothershed	nm0609342	1
1746437421	Buck and Bubbles	Ford Washington Lee	nm0118352	1
1746437421	Buck and Bubbles	John William Sublett	nm0836970	1
1746437421	Dorothy Dandridge	Dorothy Dandridge	nm0199268	1
1746437421	Belle Baker	Belle Baker	nm0048252	1
1746437421	Joe Frisco	Joe Frisco	nm0295862	1
1746437421	Jack Kenny	Jack Kenney	nm0448585	1
1746437421	Al Shean	Al Shean	nm0790383	1
1746437421	Gus Van	Gus Van	nm0888408	1
1746437421	Charles Marsh	Charles Marsh	nm0550518	1
1746437421	Paul (and Orchestra) Whiteman	Paul Whiteman and Orchestra	nm1306054	1
1746437421	Ann Adams	Ann Adams	nm0010747	1
1746437421	Bob Alden	Bob Alden	nm0017444	1
1746437421	Brooks Benedict	Brooks Benedict	nm0070757	1
1746437421	Sam Bernard	Sam Bernard	nm0076383	1
1746437421	Alma Carroll	Alma Carroll	nm0140722	1
1746437421	Bill Chaney	Bill Chaney	nm0151576	1
1746437421	Mary Donovan	Mary Donovan	nm0233030	1
1746437421	Don Forbes	Don Forbes	nm0285319	1
1746437421		Louise Franklin	nm0291483		1
1746437421		Jesse Graves	nm0336298		1
1746437421	Harrison Greene	Harrison Greene	nm0337893	1
1746437421	Del Henderson	Dell Henderson	nm0376396	1
1746437421	Pat Hogan	Pat Hogan	nm0389594	1
1746437421		Stuart Holmes	nm0392059		1
1746437421	Geraldine Jarman	Geraldine Jarman	nm0418750	1
1746437421	Olive Jones	Olive Jones	nm0428955	1
1746437421	Dick Kirby	Dick Kirby	nm1603582	1
1746437421	Stubby Kruger	Stubby Kruger	nm0472616	1
1746437421	Nora Lane	Nora Lane	nm0485494	1
1746437421	Nolan Leary	Nolan Leary	nm0495270	1
1746437421	Ralph Linn	Ralph Linn	nm0513008	1
1746437421	Wilbur Mack	Wilbur Mack	nm0533101	1
1746437421	LeRoy Mason	LeRoy Mason	nm0556813	1
1746437421	Philo McCullough	Philo McCullough	nm0567224	1
1746437421	Howard Mitchell	Howard M. Mitchell	nm0593392	1
1746437421		Ralph Montgomery	nm0599892		1
1746437421	Eleanor Parker	Eleanor Parker	nm0662223	1
1746437421	Frank Pershing	Frank Pershing	nm0675433	1
1746437421	Paul Power	Paul Power	nm0694446	1
1746437421	Rebel Randall	Rebel Randall	nm0104609	1
1746437421	John Roche	John Roche	nm0733943	1
1746437421		Jeffrey Sayre	nm0768538		1
1746437421	Barbara Slater	Barbara Slater	nm0805338	1
1746437421	Larry Steers	Larry Steers	nm0824885	1
1746437421	Ben Taggart	Ben Taggart	nm0846498	1
1746437421	Hal Taliaferro	Hal Taliaferro	nm0907404	1
1746437421	Bob Thom	Bob Thom	nm0858357	1
1746437421	Lena Torrence	Lena Torrence	nm0868461	1
1746437421	Elinor Troy	Elinor Troy	nm0873889	1
1746437421	Ricki Van Dusen	Ricki Van Dusen	nm0886687	1
1746437421	Kerry Vaughn	Kerry Vaughn	nm0891207	1
1746437421		Percival Vivian	nm0900328		1
1746437421	Larry Williams	Lawrence A. Williams	nm0931142	1
1746437421	Dolores Massey					1
1746437421	Rosemary Nelson					1
1746437421	Frances Morefield					1
1746437421	Alta Mae Stone					1
1746437421	The Lady Killer Quartette					1
1746437421	Brad Taylor					1
1746520602	Yakima Canutt	Yakima Canutt	nm0134831	1
1746520602	William H. Turner	William H. Turner	nm0877941	1
1746520602	Lew Meehan	Lew Meehan	nm0576055	1
1746520602	George Lessey	George Lessey	nm0504353	1
1746520602	Nell Brantley	Nell Brantley	nm0105285	1
1746520602	Kingsley Benedict	Kingsley Benedict	nm0070791	1
1746584421	Alice Faye	Alice Faye	nm0269647	1
1746584421	Don Ameche	Don Ameche	nm0000747	1
1746584421	Henry Fonda	Henry Fonda	nm0000020	1
1746584421	Edward Arnold	Edward Arnold	nm0036427	1
1746584421	Warren William	Warren William	nm0929925	1
1746584421	Leo Carrillo	Leo Carrillo	nm0140504	1
1746584421	Helen Westley	Helen Westley	nm0922818	1
1746584421	Dorothy Peterson	Dorothy Peterson	nm0677125	1
1746584421	Ernest Truex	Ernest Truex	nm0874139	1
1746584421	Nigel Bruce	Nigel Bruce	nm0115558	1
1746584421	Lynn Bari	Lynn Bari	nm0054609	1
1746584421	Claude Allister	Claud Allister	nm0021502	1
1746584421	Weber and Fields	Joe Weber	nm0916633	1
1746584421	Weber and Fields	Lew Fields	nm0276300	1
1746584421	Eddie Foy	Eddie Foy Jr.	nm0289376	1
1746584421	Una O'Connor	Una O'Connor	nm0640547	1
1746584421	Joseph Cawthorn	Joseph Cawthorn	nm0147248	1
1746584421	Diane Fisher	Diane Fisher	nm0279459	1
1746584421	Elyse Knox	Elyse Knox	nm0461618	1
1746584421	Joan Valerie	Joan Valerie	nm0884542	1
1746584421	Alice Armand	Alice Armand	nm0035263	1
1746584421	William Davidson	William B. Davidson	nm0203527	1
1746584421	Hal K. Dawson	Hal K. Dawson	nm0206141	1
1746584421	Charles Halton	Charles Halton	nm0357111	1
1746584421	Robert Emmett Keane	Robert Emmett Keane	nm0443891	1
1746584421	Harry Hayden	Harry Hayden	nm0370743	1
1746584421	Frank Darien	Frank Darien	nm0201227	1
1746584421	Frank Sully	Frank Sully	nm0838412	1
1746584421	Ottola Nesmith	Ottola Nesmith	nm0626453	1
1746584421	Ferike Boros	Ferike Boros	nm0097202	1
1746584421	Frank [M.] Thomas	Frank M. Thomas	nm0858828	1
1746584421	Robert Homans	Robert Homans	nm0392912	1
1746584421	William Haade	William Haade	nm0351744	1
1746584421	Irving Bacon	Irving Bacon	nm0045784	1
1746584421	Paul Burns	Paul E. Burns	nm0122834	1
1746584421	Cecil Cunningham	Cecil Cunningham	nm0192258	1
1746584421		Bonnie Bannon	nm0052422		1
1746584421		Esther Brodelet	nm0110789		1
1746584421	A. S. "Pop" Byron	A.S. 'Pop' Byron	nm0126361	1
1746584421	Richard Carle	Richard Carle	nm0137353	1
1746584421		Ruth Clifford	nm0166681		1
1746584421		Pauline Garon	nm0307929		1
1746584421	Leyland Hodgson	Leyland Hodgson	nm0388280	1
1746584421	Thaddeus Jones	Thaddeus Jones	nm0429336	1
1746584421	Dennis Kaye	Dennis Kaye	nm0443297	1
1746584421	Tom London	Tom London	nm0163417	1
1746584421	Paul McVey	Paul McVey	nm0574707	1
1746584421	Dave Morris	Dave Morris	nm0606470	1
1746584421	James C. Morton	James C. Morton	nm0608000	1
1746584421	Steve O'Brien	Steve O'Brien	nm0639824	1
1746584421	Alex Pollard	Alexander Pollard	nm0689447	1
1746584421	Bob Ryan	Robert Ryan	nm0752814	1
1746584421	Floyd Shackelford	Floyd Shackelford	nm0787107	1
1746584421	Robert Shaw	Robert Shaw	nm0332058	1
1746584421	Stella Shirpser	Stella Shirpsor	nm0794392	1
1746584421	Milburn Stone	Milburn Stone	nm0832065	1
1746584421	Charles Tannen	Charles Tannen	nm0849579	1
1746584421	Lillian West	Lillian West	nm0922203	1
1746584421	Philip Winter	Philip Winter	nm0935817	1
1746584421		Lillian Yarbo	nm0946361		1
1746582784	Robert Livingston	Robert Livingston	nm0515292	1
1746582784	Ray Corrigan	Ray Corrigan	nm0181003	1
1746582784	Max Terhune	Max Terhune	nm0855579	1
1746582784	Lynne Roberts	Lynne Roberts	nm0731376	1
1746582784	Earle Hodgins	Earle Hodgins	nm0388232	1
1746582784	Sammy McKim	Sammy McKim	nm0571754	1
1746582784	Eddy Waller	Eddy Waller	nm0909040	1
1746582784	Maston Williams	Maston Williams	nm0931283	1
1746582784	Eddie Hart	Eddie Hart	nm0366260	1
1746582784	Pat Gleason	Pat Gleason	nm0322334	1
1746582784	Roger Williams	Roger Williams	nm0931572	1
1746582784	Warren Jackson	Warren Jackson	nm0414139	1
1746582784	Hal Price	Hal Price	nm0696912	1
1746582784	Flash	Flash the Dog	nm1268263	1
1746582784		Bob Burns	nm0122590		1
1746582784		Bob Card	nm0136285		1
1746582784		Jim Corey	nm0179789		1
1746582784		Curley Dresden	nm0237523		1
1746582784		Frank Ellis	nm0254834		1
1746582784		Elmer	nm1814154		1
1746582784		Jerry Frank	nm0290977		1
1746582784		Jack Ingram	nm0408984		1
1746582784		Ethan Laidlaw	nm0481756		1
1746582784		Bud McClure	nm0565972		1
1746582784	Ralph Peters	Ralph Peters	nm0676635	1
1746582784		Loren Riebe	nm0726045		1
1746582784		Tom Steele	nm0824685		1
1746582784		Al Taylor	nm0851928		1
1746582784		Francis Walker	nm0907733		1
1746554319	James Stacy	James Stacy	nm0821082	1
1746554319	William Wellman	William Wellman Jr.	nm0920041	1
1746554319	Quinn O'Hara	Quinn O'Hara	nm0641323	1
1746554319	Martin West	Martin West	nm0922229	1
1746554319	Mary Mitchell	Mary Mitchel	nm0593079	1
1746554319	Raquel Welch	Raquel Welch	nm0000079	1
1746554319	Allan Jones	Allan Jones	nm0427452	1
1746554319	Lili Kardell	Lili Kardell	nm0439080	1
1746554319	Reno Carell	Reno Carell	nm0136796	1
1746554319	Buck Holland	Buck Holland	nm0390627	1
1746554319	Glenn Stensel	Glenn Stensel	nm0826665	1
1746554319		Richard Benedict	nm0070807		1
1746554319		Michael Blodgett	nm0088793		1
1746554319		Mauree Garett	nm2670923		1
1746554319		Robert Porter	nm0692143		1
1746554319		Gypsy Boots	nm0095858		1
1746554319	Diane Bond	Diane Bond	nm0093923	1
1746554319	Robert Blair	Robert Blair	nm0086336	1
1746554319		Bill Medley	nm0575830		1
1746554319	The Righteous Brothers	The Righteous Brothers	nm1335503	1
1746554319	Donnie Brooks	Donnie Brooks	nm0111966	1
1746554319		Bobby Hatfield	nm0368825		1
1746554319	The Rip Chords	The Rip Chords	nm0968862	1
1746554319	Gary Lewis and the Playboys	Gary Lewis & The Playboys	nm1890442	1
1746554319		Sherry Nix	nm6119369		1
1746554319		Darlene Hunter	nm6119370		1
1746554319		Mike Arturi	nm2047295		1
1746554319		Len Barry	nm1050984		1
1746554319		Mike Dennis	nm1050804		1
1746554319		The Dovells	nm2262664		1
1746554319	Gary Lewis and the Playboys	Gary Lewis	nm0507205	1
1746554319		Nick Rather	nm2044411		1
1746554319	The Rip Chords	Arnie Satin	nm1051175	1
1746554319	The Rip Chords	Phil Stewart	nm2899279	1
1746554319		Jerry Summers	nm2129016		1
1746554319		Roger Carroll	nm0140970		1
1746554319		Lesley	nm1767728		1
1746554319	Kathy Francis	Kathee Francis	nm0290214	1
1746554319	Jody Miller	Jody Miller	nm0971091	1
1746554319		Christopher Riordan	nm0727849		1
1746554319	Irene Sale	Irene Sale	nm0757931	1
1746554319	Diane Swanson	Diane Swanson	nm0972595	1
1746554319	Laurie Williams	Lori Williams	nm0931186	1
1769969371	Judy Adler	Judy Adler	nm0012189	1
1769969371		Darlene Bennett	nm0071693		1
1746577985	Alison Skipworth	Alison Skipworth	nm0804375	1
1746577985	Polly Moran	Polly Moran	nm0602959	1
1746577985	Hope Manning	Irene Manning	nm0543287	1
1746577985	Donald Cook	Donald Cook	nm0007219	1
1746577985	Jackie Searl	Jackie Searl	nm0780684	1
1746577985	Lila Lee	Lila Lee	nm0497759	1
1746577985	Luis Alberni	Luis Alberni	nm0016422	1
1746577985	Maxie Rosenbloom	Maxie Rosenbloom	nm0742438	1
1746577985	Marcia Mae Jones	Marcia Mae Jones	nm0428736	1
1746577985	Harry Burns	Harry Burns	nm0122685	1
1746577985	Clarence Wilson	Clarence Wilson	nm0933199	1
1746577985	Selmer Jackson	Selmer Jackson	nm0414038	1
1746577985	John Hamilton	John Hamilton	nm0357963	1
1746577985	Theresa Conover	Theresa Maxwell Conover	nm0175583	1
1746577985	Raymond Brown	Raymond Brown	nm0114484	1
1746577985	James C. Morton	James C. Morton	nm0608000	1
1746577985	Stanley Blystone	Stanley Blystone	nm0090008	1
1746577985	Bob McClung	Robert McClung	nm0565960	1
1746577985		Ann Schaffer	nm9040250		1
1746577985		Polly Bailey	nm0047446		1
1746577985		Eugene Cavecche	nm5686205		1
1746577985		Gloria Cavecche	nm5685830		1
1746577985		Jiulio Cavecche	nm5686219		1
1746577985		Louis Cavecche	nm5686113		1
1746577985		Earl Dwire	nm0245429		1
1746577985		Frankie Genardi	nm0312625		1
1746577985		Donald Haines	nm0354239		1
1746577985		Grace Kern	nm0449453		1
1746577985		Leonard Kibrick	nm0452178		1
1746577985		Elaine Koehler	nm1817414		1
1746577985		William Lemuels	nm0501628		1
1746577985		Ethel Mandell	nm0541727		1
1746577985		Mickey Martin	nm0552802		1
1746577985		William Mitchell	nm0593808		1
1746577985		Jack Morris	nm0606603		1
1746577985		Buster Slaven	nm0805541		1
1746577985		Marvin Stephens	nm0827102		1
1746577985		Ray Turner	nm0877813		1
1746577985		Monte Vandergrift	nm0888778		1
1746577985		Bud Wiser	nm0936509		1
1746532723	George Walsh	George Walsh	nm0909648	1
1746532723	Bradley Barker	Bradley Barker	nm0054830	1
1746532723	Claire Adams	Claire Adams	nm0010845	1
1746532723	Gladys Hulette	Gladys Hulette	nm0401368	1
1746532723	Dex Reynolds	Dex Reynolds	nm0721687	1
1746503738	Juanita Hansen	Juanita Hansen	nm0360908	1
1746503738	Alfred Whitman	Gayne Whitman	nm0903628	1
1746503738	Fred Huntley	Fred Huntley	nm0403151	1
1746503738	Eugenie Besserer	Eugenie Besserer	nm0078806	1
1746503738	Frederick Starr	Fred Starr	nm0823504	1
1746503738	George Pearce	George C. Pearce	nm0668927	1
1746503738	Alfred Allen	Alfred Allen	nm0020251	1
1746474110	Paul Henreid	Paul Henreid	nm0002134	1
1746474110	Eleanor Parker	Eleanor Parker	nm0662223	1
1746474110	Alexis Smith	Alexis Smith	nm0807252	1
1746474110	Edmund Gwenn	Edmund Gwenn	nm0350324	1
1746474110	Patric Knowles	Patric Knowles	nm0461549	1
1746474110	Janis Paige	Janis Paige	nm0656712	1
1746474110	Henry Stephenson	Henry Stephenson	nm0827261	1
1746474110	Marten Lamont	Marten Lamont	nm0483672	1
1746474110	Isobel Elsom	Isobel Elsom	nm0255695	1
1746474110	Una O'Connor	Una O'Connor	nm0640547	1
1746474110	Eva Moore	Eva Moore	nm0601196	1
1746474110	Richard Nugent	Richard Aherne	nm0013935	1
1746474110	Doris Lloyd	Doris Lloyd	nm0515967	1
1746474110	Bill Kennedy	Bill Kennedy	nm0447930	1
1746474110	Phyllis Adair	Phyllis Adair	nm0010467	1
1746474110	Charles Andre	Charles Andre	nm0028135	1
1746474110	Sylvia Andrews	Sylvia Andrew	nm0028541	1
1746474110	Nina Bara	Nina Bara	nm0052768	1
1746474110		Bobby Barber	nm0053354		1
1746474110		Ted Billings	nm0082501		1
1746474110	Matthew Boulton	Matthew Boulton	nm0099608	1
1746474110	George Bruggerman	George Bruggeman	nm0115766	1
1746474110	Marilyn Buford	Marilyn Buferd	nm0119321	1
1746474110	Luke Cosgrave	Luke Cosgrave	nm0181811	1
1746474110	George Davis	George Davis	nm0204639	1
1746474110	Jean de Briac	Jean De Briac	nm0207591	1
1746474110	Bernard Deroux	Bernard DeRoux	nm0220552	1
1746474110	Donald Dewar	Donald Dewar	nm0223055	1
1746474110	Ada Ellis	Ada Ellis	nm0254683	1
1746474110	Betty Fairfax	Betty Fairfax	nm0265561	1
1746474110	Constance Gerard	Constance Gerard	nm7873972	1
1746474110	Richard Glyn	Richard Glynn	nm0323366	1
1746474110	Christine Gordon	Christine Gordon	nm0330087	1
1746474110	Jeanne Grandel	Janine Grandel	nm0334833	1
1746474110	Helena Grant	Helena Grant	nm0335440	1
1746474110		Sam Harris	nm0365039		1
1746474110	Nigel Horton	Nigel Horton	nm0395658	1
1746474110	Bobby Hyatt	Robert Hyatt	nm0404903	1
1746474110	Colin Kenny	Colin Kenny	nm0448560	1
1746474110	George Kirby	George Kirby	nm0456153	1
1746474110	Yolanda Lacca	Yolanda Lacca	nm0479862	1
1746474110	Jeanne Lafayette	Jeanne Lafayette	nm0480747	1
1746474110	Margaret Lee	Margaret Lee	nm0497809	1
1746474110	Gabriel Leonoff	Gabriel Lenoff	nm0502132	1
1746474110	Connie Leon	Connie Leon	nm0502460	1
1746474110	Jacques Lory	Jacques Lory	nm0521212	1
1746474110		Wilbur Mack	nm0533101		1
1746474110	Jo Ann Marlowe	Jo Ann Marlowe	nm0549288	1
1746474110	Tony Marsh	Anthony Marsh	nm0545275	1
1746474110	Gregory Muradian	Gregory Marshall	nm0550904	1
1746474110	Alphonse Martel	Alphonse Martell	nm0551536	1
1746474110	Vivian Mason	Vivian Mason	nm0556995	1
1746474110	Jacqueline Milo	Jacqueline Milo	nm0590437	1
1746474110	Mayo Newhall	Mayo Newhall	nm0627873	1
1746474110	Shelby Payne	Shelby Payne	nm0668433	1
1746474110	Nita Pike	Nita Pike	nm0683244	1
1746474110	Jean Prescott	Jean Prescott	nm0696108	1
1746474110	Jean Ransome	Jean Ransome	nm0710424	1
1746474110	Georges Renevant	Georges Renavent	nm0719292	1
1746474110	Mae Roberts	Mae Roberts	nm0731379	1
1746474110	Armand Roland	Armand Roland	nm0738013	1
1746474110	Mikki Saunders	Vicki Saunders	nm0766987	1
1746474110	Maria Thunis	Olga Marie Thunis	nm0862103	1
1746474110	Elinor Troy	Elinor Troy	nm0873889	1
1746474110	Kerry Vaughn	Kerry Vaughn	nm0891207	1
1746474110	Marjorie Walker	Marjorie Walker	nm0908007	1
1746474110	Herberta Williams	Herberta Williams	nm0930764	1
1746474110	Angela Wilson	Angela Wilson	nm0933007	1
1746474110	Harry Wilson	Harry Wilson	nm0933489	1
1746474110		Eric Wilton	nm0934349		1
1746474110	Joan Winfield	Joan Winfield	nm0934898	1
1746474110	Florence Wright	Florence Wright	nm0942390	1
1746474110	Betty Dunston					1
1746474110	Jane Blanton					1
1746474110	Marjorie White					1
1746474110	Gloria Stratton					1
1746474110	Betty Price					1
1746474110	Rita Shore					1
1746513628	Thomas Carrigan	Thomas Carrigan	nm0140452	1
1746513628	Laura La Plante	Laura La Plante	nm0478851	1
1746513628	Tom S. Guise	Tom Guise	nm0347531	1
1746513628	Owen Gorine	Owen Gorin	nm0330949	1
1746513628	Albert Hart	Al Hart	nm0366133	1
1746566261	Lee J. Cobb	Lee J. Cobb	nm0002011	1
1746566261	Kerwin Mathews	Kerwin Mathews	nm0558663	1
1746566261	Gia Scala	Gia Scala	nm0768748	1
1746566261	Richard Boone	Richard Boone	nm0095524	1
1746566261	Valerie French	Valerie French	nm0294227	1
1746566261	Robert Loggia	Robert Loggia	nm0005162	1
1746566261	Joseph Wiseman	Joseph Wiseman	nm0936476	1
1746566261	Harold J. Stone	Harold J. Stone	nm0831905	1
1746566261	Adam Williams	Adam Williams	nm0929965	1
1746566261	Wesley Addy	Wesley Addy	nm0011741	1
1746566261	Willis Bouchey	Willis Bouchey	nm0099071	1
1746566261	Robert Ellenstein	Robert Ellenstein	nm0254006	1
1746566261	Ceila Lovsky	Celia Lovsky	nm0522767	1
1746566261	Suzanne Alexander	Suzanne Alexander	nm0018767	1
1746566261		Joanna Barnes	nm0055645		1
1746566261	Bonnie Bolding	Bonnie Bolding	nm0092795	1
1746566261		Eve Brent	nm0107573		1
1746566261	Shirley Buchanan	Shirley Buchanan	nm0118077	1
1746566261	Ann Carroll	Anna Lee Carroll	nm0140690	1
1746566261	Dick Crockett	Dick Crockett	nm0188398	1
1746566261	Lillian Culver	Lillian Culver	nm0191737	1
1746566261	Jan Darlyn	Jann Darlyn	nm0201445	1
1746566261	Madline Darrow	Madelyn Darrow	nm0201692	1
1746566261	Diane DeLaire	Diane DeLaire	nm0216179	1
1746566261	Millicent Deming	Millicent Deming	nm0218502	1
1746566261	Kenneth Gibson	Kenneth Gibson	nm0317064	1
1746566261		Ruth Gillis	nm0319316		1
1746566261	Joan Granville	Joan Granville	nm0335758	1
1746566261	Marilyn Hanold	Marilyn Hanold	nm0360516	1
1746566261	Bob Hopkins	Bob Hopkins	nm0394121	1
1746566261	Betsy Jones Moreland	Betsy Jones	nm0429506	1
1746566261	Dorothe Kellogg	Dorothy Kellogg	nm0446114	1
1746566261		Kenner G. Kemp	nm0447320		1
1746566261	Ellie Kent	Ellie Kent	nm0448733	1
1746566261	June Kirby	June Kirby	nm0456174	1
1746566261	Donald Kirke	Donald Kirke	nm0456590	1
1746566261	Paul Knight	Paul Knight	nm0461038	1
1746566261	Betty Koch	Betty Koch	nm0462263	1
1746566261		Joe Lanza	nm0487289		1
1746566261	Frank Marlowe	Frank Marlowe	nm0549274	1
1746566261	Kathy Marlowe	Kathy Marlowe	nm0549296	1
1746566261	Sidney Melton	Sid Melton	nm0578412	1
1746566261		Harold Miller	nm0588443		1
1746566261	Laurie Mitchell	Laurie Mitchell	nm0593523	1
1746566261	Peggy O'Connor	Peggy O'Connor	nm0640477	1
1746566261	Gloria Pall	Gloria Pall	nm0657743	1
1746566261		Joe Ploski	nm0687405		1
1746566261	Paul Power	Paul Power	nm0694446	1
1746566261	George Robotham	George Robotham	nm0733420	1
1746566261		Cosmo Sardo	nm0764972		1
1746566261	Archie Savage	Archie Savage	nm0767246	1
1746566261	Irene Seidner	Irene Seidner	nm0782472	1
1746566261	Jon Shepodd	Jon Shepodd	nm0791905	1
1746566261		Charles Sherlock	nm0792331		1
1746566261	Hal Taggart	Hal Taggart	nm0846510	1
1746566261	Judson Taylor	Jud Taylor	nm0852676	1
1746566261	June Tolley	June Tolley	nm0866127	1
1746566261	Dale Van Sickel	Dale Van Sickel	nm0887975	1
1746566261	Paul Weber	Paul Weber	nm0916713	1
1746566261		William Woodson	nm0940880		1
1746566261	Irene King					1
1746566261	Jean Lewis					1
1746549944	Richard Conte	Richard Conte	nm0002017	1
1746549944	Victor McLaglen	Victor McLaglen	nm0572142	1
1746549944	Richard Carlson	Richard Carlson	nm0137999	1
1746549944	Mala Powers	Mala Powers	nm0694580	1
1746549944	Richard Erdman	Richard Erdman	nm0258757	1
1746549944	Gonzales Gonzales	Pedro Gonzalez Gonzalez	nm0327602	1
1746549944	Hillary Brooke	Hillary Brooke	nm0111702	1
1746549944	Maury Hill	Maurice Hill	nm0384509	1
1746549944	Jay Novello	Jay Novello	nm0637041	1
1746549944	Albert Carrier	Albert Carrier	nm0140390	1
1746549944	Eileen Rowe	Eileen Rowe	nm0746507	1
1746549944		Frank Marlowe	nm0549274		1
1746549944		Suzanne Ridgway	nm0725920		1
1746455657		Paul Alexander	nm1358415		1
1746455657		Joseph Arias	nm0034700		1
1746455657	Alexis Arquette	Alexis Arquette	nm0000793	1
1746455657		Nicola Bateman	nm1361653		1
1746455657		Leigh Bowery	nm1359120		1
1746455657		Lina Bradford	nm0320907		1
1746455657		Candis Cayne	nm0147307		1
1746455657		Jayne County	nm0183629		1
1746455657		Jackee Dee	nm6140409		1
1746455657		Chloe Dzubilo	nm0246241		1
1746455657	Lypsinka	John Epperson	nm0258368	1
1746455657		Flloyd	nm1359522		1
1746455657		Mistress Formika	nm1029456		1
1746455657		Kent Fuher	nm0297602		1
1746455657		Donna Giles	nm1361711		1
1746455657		Debbie Harry	nm0001323		1
1746455657		Antony Hegarty	nm1359744		1
1746455657		David Ilku	nm0407756		1
1746455657		Kevin 'Flotilla DeBarge' Joseph	nm0430632		1
1746455657		John Kelly	nm3901120		1
1746455657		John Kelly	nm1286399		1
1746455657		Lee Kimble	nm0453886		1
1746455657	The Lady Bunny	The Lady Bunny	nm1338532	1
1746455657		Lady Miss Kier	nm1398296		1
1746455657		Clinton Leupp	nm0505029		1
1746455657		Howie Pyro	nm1977651		1
1746455657		Clark Render	nm0719342		1
1746455657	RuPaul	RuPaul	nm0750412	1
1746455657		John Sex	nm0786624		1
1746455657		Thairin Smothers	nm0810690		1
1746455657		Tabboo!	nm1360950		1
1746455657		Miss Understood	nm0880982		1
1746455657		Crystal Waters	nm0914056		1
1746455657		Mark White	nm0925178		1
1746455657		Susan Whittle	nm2641407		1
1746455657		Wendy Wild	nm1361191		1
1746455657		John Cantwell	nm0134768		1
1746455657		Thom Fitzgerald	nm0280396		1
1746455657	Daisy					1
1746583374	Mary Nolan	Mary Nolan	nm0634322	1
1746583374	William Janney	William Janney	nm0417829	1
1746583374	Ralf Harolde	Ralf Harolde	nm0363753	1
1746583374	Mae Busch	Mae Busch	nm0123994	1
1746583374	George Irving	George Irving	nm0410271	1
1746583374	Claire McDowell	Claire McDowell	nm0568282	1
1746583374	Alice Lake	Alice Lake	nm0482115	1
1746583374	Gretchen Thomas	Gretchen Thomas	nm0858889	1
1746581925	Joan Crawford	Joan Crawford	nm0001076	1
1746581925	John Mack Brown	Johnny Mack Brown	nm0113902	1
1746581925	Dorothy Sebastian	Dorothy Sebastian	nm0780941	1
1746581925	Ricardo Cortez	Ricardo Cortez	nm0007220	1
1746581925	Benny Rubin	Benny Rubin	nm0748014	1
1746581925	Cliff Edwards	Cliff Edwards	nm0249893	1
1746581925	Karl Dane	Karl Dane	nm0199322	1
1746581925	Lloyd Ingraham	Lloyd Ingraham	nm0408937	1
1746581925		Mary Carlisle	nm0137638		1
1746581925		Claudia Dell	nm0217303		1
1746581925		Phil Dunham	nm0242288		1
1746581925		Bud McClure	nm0565972		1
1746581925		Pete Morrison	nm0607273		1
1746581925		George Reed	nm0715441		1
1745309570	Ted Ludzik	Ted Ludzik	nm0525076	1
1745309570	Natalie Portman	Natalie Portman	nm0000204	1
1745309570	Zach Mills	Zach Mills	nm1517875	1
1745309570	Dustin Hoffman	Dustin Hoffman	nm0000163	1
1745309570		Madalena Brancatella	nm2823819		1
1745309570		Paula Boudreau	nm0099202		1
1745309570		Mike Realba	nm1146822		1
1745309570		Steve Whitmire	nm0926209		1
1745309570		Liam Powley	nm2823949		1
1745309570		Marcia Bennett	nm0071904		1
1745309570	Jason Bateman	Jason Bateman	nm0000867	1
1745309570		Oliver Masuda	nm2279119		1
1745309570		Samantha Harvey	nm2290903		1
1745309570		Jesse Bostick	nm1620480		1
1745309570		Isaac Durnford	nm1692800		1
1745309570		Daniyah Ysrayl	nm2972550		1
1745309570		Rebecca Northan	nm1720123		1
1745309570		Dash Grundy	nm1821141		1
1745309570		Dylan Authors	nm2583274		1
1745309570		Aidan Koper	nm2824659		1
1745309570		Lin Lin Feng	nm2824533		1
1745309570		He Wen	nm2824944		1
1745309570		Gan Zhen	nm2825065		1
1745309570		Quancetia Hamilton	nm0358109		1
1745309570		Matt Baram	nm0052925		1
1745309570		Jonathan Potts	nm0693436		1
1745309570		Mathew Peart	nm1102112		1
1745309570		David Rendall	nm1444594		1
1745309570		Kiele Sanchez	nm0760989		1
1745309570		David Collins	nm0172258		1
1745309570		Michael Costa Parke	nm2775174		1
1745309570		Milo Gladstein	nm2824071		1
1745309570		Kerry	nm3235582		1
1745309570		Austin Macdonald	nm2336967		1
1745309570		Mani Nasry	nm1421199		1
1745309570		Christina Orjalo	nm2147906		1
1745309570		Jordan Dean Scott	nm2663860		1
[truncated: 918 more rows]
